# Supplementary material for: Influence of aging on the relation between head control and hip joint kinematics during crossover stepping
Source: PLoS One. 2024 May 24;19(5):e0299850. doi: 10.1371/journal.pone.0299850 (PMC11125510; doi:10.1371/journal.pone.0299850)
Supplement: S2 Data — (XLSX) [file pone.0299850.s002.xlsx]

## Sheet: Older
Frame	disturbance signal	Ground reaction force (Landing)	Head_Righting_Angle	Head_Righting_velocity	neck_moment	Hip angular velocity (adduction)	Hip angular velocity (flexion)
1	0	0	-10.9259
2	0	0	-10.9388	-1.13721
3	0	0	-10.9505	-1.01549	-0.566018	-2.6264	-3.09697
4	0	0	-10.961	-0.907871	-0.578871	-2.63952	-3.07264
5	0	0	-10.9702	-0.800521	-0.583461	-2.52398	-2.91285
6	0	0	-10.978	-0.690085	-0.582434	-2.30218	-2.63021
7	0	0	-10.9843	-0.572249	-0.577835	-1.9904	-2.23718
8	0	0	-10.989	-0.446152	-0.572476	-1.60489	-1.748
9	0	0	-10.9919	-0.314108	-0.566856	-1.1642	-1.17857
10	0	0	-10.9929	-0.177703	-0.562748	-0.680496	-0.541707
11	0	0	-10.9921	-0.037756	-0.561197	-0.168707	0.147346
12	0	0	-10.9894	0.101861	-0.562044	0.355959	0.866974
13	0	0	-10.9849	0.241834	-0.565911	0.879995	1.59667
14	0	0	-10.9786	0.384081	-0.57248	1.3925	2.31786
15	0	0	-10.9707	0.527874	-0.58224	1.88127	3.01016
16	0	0	-10.9611	0.671803	-0.592853	2.33678	3.64925
17	0	0	-10.9501	0.815604	-0.605996	2.75079	4.20958
18	0	0	-10.9377	0.959995	-0.618143	3.11503	4.66852
19	0	0	-10.9241	1.09851	-0.629914	3.42195	4.99934
20	0	0	-10.9094	1.22806	-0.639492	3.6606	5.17106
21	0	0	-10.8938	1.34315	-0.646597	3.81781	5.15404
22	0	0	-10.8776	1.44005	-0.649589	3.87967	4.92095
23	0	0	-10.861	1.51568	-0.64858	3.83364	4.45137
24	0	0	-10.8442	1.56501	-0.643925	3.66309	3.73088
25	0	0	-10.8276	1.58472	-0.635278	3.35915	2.76282
26	0	0	-10.8113	1.57147	-0.623434	2.91714	1.56558
27	0	0	-10.7956	1.52595	-0.609293	2.33688	0.173472
28	0	0	-10.7808	1.44557	-0.595742	1.63688	-1.3509
29	0	0	-10.7672	1.33091	-0.581046	0.840733	-2.935
30	0	0	-10.7548	1.17712	-0.569837	-0.013432	-4.49601
31	0	0	-10.7442	0.984708	-0.561205	-0.878442	-5.94221
32	0	0	-10.7354	0.757163	-0.557361	-1.70047	-7.18624
33	0	0	-10.7289	0.492376	-0.559185	-2.4213	-8.1538
34	0	0	-10.7249	0.192911	-0.566454	-2.9904	-8.78874
35	-0.004883	0	-10.7238	-0.140245	-0.579121	-3.36663	-9.05691
36	0	0	-10.7259	-0.497928	-0.597648	-3.52031	-8.95373
37	0.004883	0	-10.7315	-0.875704	-0.619605	-3.44011	-8.498
38	-0.004883	0	-10.7409	-1.26757	-0.645227	-3.13422	-7.73109
39	0	0	-10.7542	-1.65931	-0.67063	-2.62876	-6.71223
40	0	0	-10.7714	-2.04478	-0.696069	-1.96864	-5.51301
41	0	0	-10.7926	-2.41317	-0.718304	-1.2043	-4.20991
42	0	0	-10.8176	-2.75374	-0.736639	-0.397203	-2.87894
43	0	0	-10.8462	-3.06179	-0.74893	0.390893	-1.59372
44	0	0	-10.8779	-3.3244	-0.755595	1.11295	-0.416489
45	0	0	-10.9122	-3.53898	-0.755829	1.72376	0.597497
46	0	0	-10.9487	-3.69794	-0.749743	2.19358	1.41025
47	0	0	-10.9866	-3.79819	-0.739193	2.5112	1.99817
48	0	0	-11.0255	-3.8418	-0.725083	2.67328	2.34652
49	0	0	-11.0645	-3.82177	-0.708079	2.68994	2.45763
50	0	0	-11.103	-3.74233	-0.690919	2.58242	2.35042
51	0	0	-11.1404	-3.61042	-0.674555	2.37499	2.05248
52	0	0	-11.1763	-3.42661	-0.659453	2.09017	1.59912
53	0	0	-11.21	-3.19907	-0.648439	1.75191	1.04028
54	0	0	-11.2413	-2.93913	-0.639704	1.38211	0.425005
55	0	0	-11.2699	-2.65309	-0.635851	0.997811	-0.197956
56	0	0	-11.2956	-2.35123	-0.635262	0.610609	-0.779911
57	0	0	-11.3184	-2.04134	-0.638822	0.234644	-1.28114
58	0	0	-11.3383	-1.733	-0.645718	-0.118502	-1.67217
59	0	0	-11.3554	-1.43222	-0.655402	-0.440513	-1.93145
60	0	0	-11.3698	-1.14216	-0.667064	-0.722634	-2.05292
61	0	0	-11.3816	-0.866606	-0.679867	-0.957354	-2.04087
62	0	0	-11.391	-0.610054	-0.692968	-1.13583	-1.90655
63	0	0	-11.3981	-0.370674	-0.705252	-1.25622	-1.66948
64	0	0	-11.4031	-0.147782	-0.716373	-1.32089	-1.34763
65	0	0	-11.4061	0.05156	-0.724823	-1.33419	-0.965155
66	0	0	-11.4072	0.229671	-0.731311	-1.3084	-0.541635
67	0	0	-11.4067	0.381962	-0.733865	-1.25391	-0.091057
68	0	0	-11.4046	0.503098	-0.73347	-1.18637	0.36915
69	0	0	-11.4014	0.592511	-0.730545	-1.11983	0.825257
70	0	0	-11.3972	0.646052	-0.724298	-1.06155	1.26222
71	0	0	-11.3923	0.66515	-0.716006	-1.01471	1.66389
72	0	0	-11.3872	0.649596	-0.705796	-0.975126	2.00646
73	0	0	-11.3821	0.600032	-0.693995	-0.93171	2.26747
74	0	0	-11.3773	0.523802	-0.682025	-0.868985	2.42627
75	0	0	-11.3731	0.429292	-0.668873	-0.768734	2.45766
76	0	0	-11.3697	0.323492	-0.651489	-0.609295	2.34458
77	0	0	-11.3671	0	-0.645046	-0.375399	2.08363
78	0	0	-11.3654	0.112199	-0.64018	-0.056972	1.67812
79	0	0	-11.3645	0.022862	-0.626073	0.347972	1.14617
80	0	0	-11.3644	-0.048096	-0.619097	0.830735	0.526084
81	0	0	-11.3648	-0.094554	-0.615472	1.37476	-0.139347
82	0	0	-11.3656	-0.120171	-0.613955	1.95388	-0.79742
83	0	0	-11.3666	-0.127729	-0.61568	2.53573	-1.38833
84	0	0	-11.3676	-0.117996	-0.619671	3.08679	-1.86003
85	0	0	-11.3685	-0.102422	-0.627086	3.57323	-2.16688
86	0	0	-11.3693	-0.085403	-0.635659	3.96369	-2.2816
87	0	0	-11.3699	-0.073805	-0.646439	4.23499	-2.19245
88	0	0	-11.3703	-0.078046	-0.657062	4.37516	-1.90353
89	0	0	-11.3708	-0.09896	-0.668172	4.38135	-1.44118
90	0	0	-11.3713	-0.141123	-0.676587	4.26135	-0.844007
91	0	0	-11.3721	-0.205385	-0.682566	4.03754	-0.157911
92	0	0	-11.3733	-0.285555	-0.685131	3.74082	0.573111
93	0	0	-11.3749	-0.380974	-0.683106	3.40626	1.30793
94	0	0	-11.3771	-0.484859	-0.675161	3.08113	2.02271
95	0	0	-11.38	-0.592298	-0.663167	2.80876	2.70798
96	0	0	-11.3835	-0.697824	-0.645708	2.62763	3.37439
97	0	0	-11.3877	-0.798803	-0.625068	2.57575	4.04669
98	0	0	-11.3926	-0.892155	-0.601173	2.67956	4.75393
99	-0.004883	0	-11.3981	-0.981109	-0.577041	2.95325	5.53339
100	0	0	-11.4045	-1.07224	-0.55369	3.39438	6.41243
101	0	0	-11.4118	-1.16665	-0.532558	3.98509	7.39685
102	0	0	-11.4202	-1.27116	-0.515629	4.69561	8.47705
103	0	0	-11.4301	-1.38873	-0.504182	5.47734	9.6157
104	-0.004883	0	-11.4415	-1.52401	-0.497128	6.27286	10.7523
105	0	0	-11.4549	-1.67516	-0.496877	7.02202	11.813
106	0	0	-11.4703	-1.83854	-0.499975	7.6595	12.71
107	0	0	-11.4879	-2.01066	-0.508016	8.13107	13.3583
108	0	0	-11.5077	-2.18284	-0.517684	8.39355	13.6864
109	0	0	-11.5297	-2.34319	-0.528503	8.41352	13.645
110	0	0	-11.5535	-2.4797	-0.540219	8.18049	13.2082
111	0	0	-11.5789	-2.58326	-0.5498	7.70447	12.3824
112	0	0	-11.6053	-2.64123	-0.557691	7.00857	11.1989
113	0	0	-11.6323	-2.63981	-0.563803	6.12444	9.70634
114	0	0	-11.659	-2.57678	-0.567708	5.09534	7.96754
115	0	0	-11.6849	-2.45044	-0.56874	3.96521	6.04825
116	0	0	-11.7092	-2.26004	-0.568684	2.76705	4.00954
117	0	0	-11.7314	-2.01103	-0.56648	1.53724	1.90273
118	0	0	-11.7508	-1.71517	-0.562878	0.298983	-0.229494
119	0	0	-11.7672	-1.39211	-0.558589	-0.933228	-2.35319
120	0	0	-11.7802	-1.05712	-0.553034	-2.14357	-4.43964
121	0	0	-11.7899	-0.725714	-0.546982	-3.31894	-6.4559
122	0	0	-11.7964	-0.423199	-0.540377	-4.44326	-8.36439
123	0	0	-11.8	-0.165599	-0.533993	-5.50388	-10.121
124	0	0	-11.8012	0.039074	-0.527336	-6.47526	-11.6669
125	0	0	-11.8007	0.178378	-0.520856	-7.33235	-12.9434
126	0	0	-11.799	0.251596	-0.514834	-8.0548	-13.8901
127	0	0	-11.7969	0.265812	-0.509118	-8.6243	-14.4543
128	0	0	-11.7948	0.232891	-0.503202	-9.02387	-14.6027
129	0	0	-11.7931	0.167016	-0.49735	-9.24906	-14.3216
130	0	0	-11.7923	0.085134	-0.492016	-9.3088	-13.6272
131	0	0	-11.7923	0.002667	-0.485712	-9.20725	-12.5639
132	0	0	-11.7931	-0.06388	-0.48012	-8.96553	-11.2028
133	0	0	-11.7944	-0.105657	-0.474161	-8.60768	-9.63305
134	0	0	-11.7962	-0.118654	-0.469054	-8.15596	-7.95872
135	0	0	-11.7981	-0.100766	-0.464837	-7.6306	-6.28979
136	0	0	-11.7997	-0.066056	-0.462591	-7.05213	-4.72598
137	0	0	-11.8012	-0.026713	-0.461915	-6.43909	-3.35275
138	0	0	-11.8023	0.002073	-0.464779	-5.80406	-2.23282
139	0	0	-11.8034	0.001284	-0.469254	-5.15752	-1.40083
140	0	0	-11.8047	-0.049006	-0.476855	-4.50768	-0.869225
141	0	0	-11.8069	-0.160214	-0.486525	-3.86627	-0.619786
142	0	0	-11.8106	-0.338832	-0.497737	-3.24003	-0.611854
143	0	0	-11.8163	-0.593928	-0.51045	-2.63797	-0.79479
144	0	0	-11.8249	-0.920393	-0.522586	-2.07305	-1.10828
145	0	0	-11.837	-1.30729	-0.534741	-1.55241	-1.48668
146	0	0	-11.853	-1.74499	-0.545216	-1.08496	-1.87198
147	0	0	-11.8734	-2.21901	-0.555192	-0.677499	-2.21716
148	0	0	-11.8985	-2.71377	-0.562891	-0.332583	-2.4835
149	0	0	-11.9283	-3.20983	-0.569545	-0.051525	-2.65047
150	0	0	-11.9628	-3.69491	-0.575531	0.170604	-2.70727
151	0	0	-12.0019	-4.15858	-0.580393	0.340695	-2.6566
152	0	0	-12.0452	-4.58416	-0.585545	0.468368	-2.50991
153	0	0	-12.0924	-4.9735	-0.591012	0.565913	-2.28385
154	0	0	-12.1432	-5.32154	-0.59741	0.645208	-1.9997
155	0	0	-12.1972	-5.62803	-0.605166	0.715475	-1.67654
156	0	0	-12.2541	-5.89894	-0.614305	0.781224	-1.33478
157	0	0	-12.3134	-6.1414	-0.624128	0.845529	-0.988938
158	0	0	-12.3752	-6.37065	-0.634801	0.910024	-0.648273
159	0	0	-12.4394	-6.60137	-0.645151	0.967159	-0.320787
160	0	0	-12.506	-6.85566	-0.6533	1.00793	-0.006866
161	0	0	-12.5754	-7.15367	-0.658958	1.02537	0.29832
162	0	0	-12.6483	-7.51841	-0.660901	1.01206	0.603422
163	0	0	-12.7253	-7.97063	-0.657013	0.96355	0.914628
164	0	0	-12.8073	-8.52935	-0.648269	0.880902	1.24024
165	0	0	-12.8956	-9.21095	-0.633856	0.770938	1.58891
166	0.004883	0	-12.9914	-10.0194	-0.615116	0.649091	1.96114
167	0	0	-13.0958	-10.952	-0.593388	0.537712	2.3553
168	0	0	-13.2101	-11.9943	-0.57184	0.458368	2.75856
169	0	0	-13.3353	-13.1244	-0.550817	0.440812	3.15514
170	0	0	-13.4721	-14.3126	-0.534911	0.509892	3.52479
171	0	0	-13.6211	-15.5171	-0.523076	0.685144	3.84012
172	-0.004883	0	-13.7821	-16.6905	-0.519682	0.981921	4.0756
173	0	0	-13.9548	-17.7874	-0.52216	1.4007	4.20669
174	0	0	-14.1382	-18.7612	-0.531187	1.93164	4.21629
175	0	0	-14.3309	-19.5689	-0.545569	2.54958	4.09294
176	0	0	-14.531	-20.1768	-0.562786	3.22114	3.83533
177	0	0	-14.7366	-20.5622	-0.582419	3.90713	3.4494
178	0	0	-14.9452	-20.7186	-0.60172	4.56206	2.94899
179	0	0	-15.1545	-20.6456	-0.621833	5.14151	2.3552
180	0	0	-15.3622	-20.3584	-0.641302	5.61266	1.69219
181	0	0	-15.5661	-19.8845	-0.662017	5.95561	0.986711
182	0	0	-15.7645	-19.2547	-0.685293	6.15916	0.268578
183	0	0	-15.9558	-18.5031	-0.713045	6.23384	-0.43292
184	0	0	-16.139	-17.6643	-0.745767	6.20627	-1.08586
185	0	0	-16.3132	-16.7687	-0.785384	6.11475	-1.65396
186	0	0	-16.478	-15.8403	-0.830415	6.0052	-2.10525
187	0	0	-16.6331	-14.8952	-0.880077	5.9234	-2.40447
188	0	0	-16.7784	-13.9479	-0.931929	5.91246	-2.51803
189	0	0	-16.914	-13.0095	-0.982836	6.00128	-2.42501
190	0	0	-17.0399	-12.0834	-1.02998	6.20351	-2.11293
191	0	0	-17.1564	-11.1801	-1.06996	6.51299	-1.58698
192	0	0	-17.2636	-10.3169	-1.1009	6.89685	-0.876903
193	-0.004883	0	-17.3621	-9.50802	-1.12186	7.30602	-0.029867
194	0	0	-17.4525	-8.7756	-1.13213	7.68009	0.887284
195	0	0	-17.5357	-8.14404	-1.1312	7.94575	1.79254
196	0	0	-17.6128	-7.63653	-1.12208	8.03468	2.60025
197	0	0	-17.6852	-7.27278	-1.10492	7.89252	3.23521
198	0	0	-17.7547	-7.06524	-1.08146	7.4844	3.6448
199	0	0	-17.8228	-7.0187	-1.05347	6.80813	3.80912
200	0	0	-17.8913	-7.12354	-1.02233	5.90184	3.75321
201	0	0	-17.9619	-7.35952	-0.989756	4.83612	3.54371
202	0	0	-18.0357	-7.7021	-0.956869	3.71293	3.29162
203	0	0	-18.1139	-8.11214	-0.925512	2.66037	3.13433
204	0	0	-18.1969	-8.54237	-0.896647	1.81186	3.21082
205	0	0	-18.2847	-8.95315	-0.871356	1.29139	3.64591
206	0	0	-18.377	-9.30047	-0.851409	1.19634	4.52025
207	0	0	-18.4727	-9.54234	-0.836939	1.57434	5.84697
208	0	0	-18.5704	-9.64547	-0.828523	2.4189	7.56233
209	0	0	-18.6686	-9.5865	-0.825421	3.65855	9.52413
210	0	0	-18.7653	-9.35558	-0.826934	5.1545	11.5181
211	0	0	-18.8586	-8.94871	-0.833028	6.71467	13.2836
212	0	0	-18.9468	-8.37196	-0.839689	8.10833	14.5439
213	0	0	-19.028	-7.6458	-0.847885	9.09057	15.0433
214	0	0	-19.1009	-6.80068	-0.85493	9.42877	14.5836
215	-0.004883	0	-19.1645	-5.86771	-0.858875	8.94149	13.0621
216	0	0	-19.218	-4.88232	-0.859322	7.52323	10.4943
217	0	0	-19.2613	-3.8832	-0.854625	5.16658	7.02334
218	0	0	-19.2943	-2.90607	-0.844227	1.97867	2.91097
219	0	0	-19.3176	-1.98537	-0.827391	-1.82914	-1.49344
220	0.004883	0	-19.332	-1.14279	-0.803248	-5.9631	-5.80135
221	0	0	-19.3383	-0.39449	-0.772027	-10.0781	-9.64111
222	0	0	-19.3378	0.245926	-0.733924	-13.8189	-12.708
223	0	0	-19.3314	0.785726	-0.688182	-16.8582	-14.8086
224	0	0	-19.3202	1.22943	-0.637413	-18.9403	-15.8851
225	0	0	-19.3052	1.59056	-0.581243	-19.8995	-16.0107
226	0	0	-19.287	1.89511	-0.522888	-19.6784	-15.3664
227	0	0	-19.2661	2.16208	-0.463523	-18.3324	-14.2027
228	0	0	-19.2428	2.41506	-0.404956	-16.0124	-12.7994
229	0	0	-19.2172	2.67238	-0.350406	-12.9593	-11.423
230	0	0	-19.189	2.95237	-0.299069	-9.47216	-10.2915
231	0	0	-19.158	3.26573	-0.252919	-5.87865	-9.56269
232	0	0	-19.1239	3.61681	-0.210402	-2.50956	-9.32134
233	0	0	-19.0862	3.99886	-0.169583	0.33721	-9.58545
234	0	0	-19.0449	4.40053	-0.129154	2.41674	-10.3151
235	-0.004883	0	-18.9996	4.80602	-0.085084	3.55882	-11.4326
236	0	0	-18.9507	5.19325	-0.036028	3.68413	-12.8388
237	0	0	-18.8981	5.53806	0.020568	2.80315	-14.4264
238	0	0	-18.8427	5.81643	0.084104	1.0127	-16.0921
239	0	0	-18.785	6.01392	0.154893	-1.51533	-17.7434
240	0	0	-18.726	6.11352	0.229515	-4.5534	-19.2993
241	0	0	-18.6666	6.11377	0.304804	-7.83928	-20.6957
242	0	0	-18.6077	6.02251	0.376667	-11.1112	-21.8882
243	0	0	-18.5501	5.85341	0.440699	-14.1291	-22.8499
244	0	0	-18.4945	5.6359	0.493419	-16.6979	-23.5765
245	-0.004883	0	-18.4411	5.40152	0.532676	-18.6871	-24.0878
246	0	0	-18.3899	5.18043	0.556945	-20.0367	-24.4242
247	0	0	-18.3405	5.00781	0.568535	-20.7598	-24.6401
248	0	0	-18.2922	4.91351	0.568018	-20.9248	-24.7882
249	0	0	-18.2443	4.91323	0.560249	-20.6397	-24.9014
250	0	0	-18.1957	5.01587	0.548752	-20.0261	-24.9722
251	0	0	-18.1455	5.22146	0.538302	-19.1915	-24.9282
252	0	0	-18.0927	5.51058	0.532566	-18.2087	-24.6164
253	0	0	-18.0369	5.85466	0.536481	-17.1001	-23.8066
254	0	0	-17.9776	6.22871	0.550993	-15.8342	-22.2161
255	0	0	-17.9149	6.59471	0.57981	-14.3477	-19.5666
256	0	0	-17.8491	6.91901	0.624009	-12.5751	-15.6797
257	0	0	-17.7808	7.16903	0.684458	-10.4896	-10.5639
258	0	0	-17.711	7.31678	0.760545	-8.10973	-4.42385
259	0	0	-17.6405	7.35327	0.852582	-5.48208	2.40488
260	0	0	-17.5705	7.26658	0.958249	-2.66258	9.54172
261	0	0	-17.5019	7.05838	1.07549	0.30068	16.6254
262	0	0	-17.4359	6.73902	1.19982	3.35849	23.3459
263	0	0	-17.3732	6.318	1.32728	6.46052	29.4628
264	0	0	-17.3146	5.82012	1.45131	9.54522	34.8007
265	0	0	-17.2604	5.27217	1.56731	12.5283	39.258
266	0	0	-17.2109	4.69515	1.66823	15.3138	42.7974
267	0	0	-17.1663	4.11936	1.7502	17.8006	45.4368
268	-0.004883	0	-17.1262	3.57083	1.81102	19.8908	47.2478
269	0	0	-17.0903	3.0714	1.84847	21.5057	48.3326
270	0	0	-17.058	2.64623	1.86412	22.5925	48.8022
271	0	0	-17.0288	2.30953	1.86258	23.1364	48.762
272	0	0	-17.0018	2.07042	1.84747	23.1582	48.2897
273	0	0	-16.9764	1.93706	1.82453	22.7046	47.4146
274	0	0	-16.9516	1.91052	1.7995	21.8462	46.1085
275	0	0	-16.9269	1.98702	1.7767	20.6591	44.2799
276	0	0	-16.9013	2.15896	1.75882	19.2126	41.7892
277	-0.004883	0	-16.8744	2.41972	1.74747	17.5647	38.4627
278	0	0	-16.8453	2.75731	1.74206	15.754	34.1299
279	0	0	-16.8136	3.16319	1.73907	13.799	28.6642
280	0	0	-16.7784	3.62406	1.73737	11.7136	22.0366
281	0	0	-16.7393	4.1235	1.73271	9.51861	14.3837
282	0	0	-16.6957	4.64871	1.72246	7.26178	6.0407
283	0	0	-16.6473	5.17967	1.70566	5.03261	-2.43067
284	0	0	-16.5937	5.69963	1.68024	2.95969	-10.2609
285	0	0	-16.5349	6.18377	1.64964	1.20316	-16.5637
286	0	0	-16.471	6.61373	1.6148	-0.094102	-20.5247
287	0	0	-16.4023	6.96618	1.58085	-0.879985	-21.7111
288	0	0	-16.3296	7.21525	1.5498	-1.27851	-20.4612
289	0	0	-16.2537	7.34851	1.52816	-1.64955	-18.1301
290	0	0	-16.1759	7.34847	1.51696	-2.45353	-16.6809
291	0	0	-16.0974	7.21088	1.5202	-3.93921	-17.5858
292	0	0	-16.0198	6.93651	1.53812	-5.96591	-21.0015
293	0	0	-15.9446	6.53162	1.57064	-8.11094	-25.9265
294	0	0	-15.8731	6.02071	1.61548	-9.93392	-30.956
295	0	0	-15.8065	5.42643	1.67136	-11.1691	-34.9393
296	0	0	-15.7456	4.78151	1.73474	-11.7428	-37.2118
297	0	0	-15.6908	4.12338	1.80239	-11.6932	-37.5471
298	0	0	-15.6422	3.47924	1.87113	-11.0861	-36.003
299	0	0	-15.5997	2.88467	1.93881	-9.98848	-32.7968
300	0	0	-15.5623	2.36995	2.00305	-8.48404	-28.2955
301	0	0	-15.5292	1.94783	2.06347	-6.70621	-23.0446
302	0	0	-15.4994	1.62756	2.11797	-4.84035	-17.7134
303	0	0	-15.4717	1.41302	2.16811	-3.06925	-12.9076
304	0	0	-15.4451	1.29164	2.21386	-1.52094	-8.9867
305	0	0	-15.4187	1.24522	2.25589	-0.257785	-6.05336
306	0	0	-15.3919	1.25296	2.29592	0.70726	-4.04657
307	0	0	-15.3646	1.28913	2.33386	1.38414	-2.82586
308	-0.004883	0	-15.3366	1.32526	2.37266	1.79948	-2.2399
309	-0.004883	0	-15.3085	1.33874	2.41097	1.9942	-2.14364
310	0	0	-15.2806	1.31164	2.44995	2.01734	-2.40881
311	0	0	-15.2539	1.221	2.49093	1.9265	-2.92701
312	0	0	-15.2292	1.06492	2.53007	1.77601	-3.60365
313	0	0	-15.2073	0.841053	2.56898	1.61876	-4.35041
314	-0.004883	0	-15.1893	0.549473	2.60623	1.4989	-5.08275
315	0	0	-15.1757	0.204433	2.63745	1.44683	-5.72922
316	0	0	-15.1673	-0.181621	2.66492	1.47395	-6.22655
317	0	0	-15.1645	-0.588948	2.68515	1.57686	-6.52922
318	-0.004883	0	-15.1675	-0.997186	2.69755	1.73791	-6.61383
319	0	0	-15.1765	-1.3903	2.70297	1.93014	-6.48784
320	0	0	-15.1913	-1.74856	2.70067	2.12165	-6.19008
321	0	0	-15.2117	-2.05326	2.69184	2.28612	-5.7809
322	0	0	-15.2373	-2.29143	2.67755	2.40365	-5.34641
323	0	0	-15.2672	-2.45232	2.66017	2.46267	-4.98443
324	0	0	-15.3009	-2.53433	2.64039	2.46616	-4.78978
325	0	0	-15.3374	-2.53579	2.62006	2.4266	-4.84876
326	0	0	-15.3757	-2.4623	2.60203	2.36447	-5.22349
327	0	0	-15.4148	-2.32592	2.58658	2.30031	-5.93751
328	-0.004883	0	-15.4538	-2.14044	2.57606	2.2534	-6.97461
329	0	0	-15.4916	-1.92465	2.57067	2.23502	-8.28239
330	0	0	-15.5275	-1.69945	2.57185	2.25171	-9.75997
331	0	0	-15.561	-1.48492	2.57842	2.29186	-11.2814
332	0	0	-15.5916	-1.30037	2.58814	2.33963	-12.7074
333	0	0	-15.6194	-1.16263	2.60058	2.37423	-13.8947
334	0	0	-15.6445	-1.08112	2.6134	2.36802	-14.7192
335	0	0	-15.6673	-1.0625	2.62249	2.31032	-15.085
336	0	0	-15.6884	-1.10952	2.62453	2.19695	-14.9403
337	0	0	-15.7086	-1.21612	2.62044	2.03443	-14.2833
338	0	0	-15.7286	-1.37199	2.60621	1.84918	-13.159
339	0	0	-15.7492	-1.56607	2.58322	1.67938	-11.652
340	0	0	-15.771	-1.77826	2.54976	1.56824	-9.87925
341	0	0	-15.7945	-1.98828	2.51208	1.55271	-7.97215
342	0	0	-15.82	-2.18363	2.46778	1.65773	-6.06189
343	0	0	-15.8477	-2.3495	2.42266	1.89082	-4.26886
344	0	0	-15.8775	-2.4672	2.37843	2.22803	-2.68679
345	-0.004883	0	-15.9091	-2.53122	2.33641	2.61562	-1.38159
346	0	0	-15.9423	-2.53526	2.30063	2.9794	-0.39388
347	0	0	-15.9764	-2.47867	2.27226	3.22744	0.264422
348	0	0	-16.0111	-2.3663	2.24957	3.26165	0.600352
349	0	0	-16.0456	-2.20198	2.23524	2.99411	0.631421
350	-0.004883	0	-16.0794	-1.99751	2.22792	2.36715	0.383603
351	0	0	-16.1119	-1.76697	2.22539	1.35913	-0.114654
352	0	0	-16.1428	-1.52377	2.22968	-0.006513	-0.83899
353	0	0	-16.1717	-1.28259	2.23605	-1.65436	-1.76071
354	0	0	-16.1984	-1.06143	2.24685	-3.47125	-2.84692
355	0	0	-16.2228	-0.869764	2.2578	-5.31478	-4.06145
356	0	0	-16.2452	-0.72074	2.27124	-7.02798	-5.35749
357	0	0	-16.2659	-0.62674	2.2845	-8.46497	-6.68014
358	0	0	-16.2852	-0.593591	2.29694	-9.50448	-7.95776
359	0	0	-16.3039	-0.625226	2.30883	-10.0617	-9.11007
360	0	0	-16.3226	-0.726203	2.31751	-10.0982	-10.0555
361	0	0	-16.3421	-0.893035	2.32407	-9.62274	-10.7076
362	0	0	-16.3632	-1.12183	2.32691	-8.6837	-10.9889
363	0	0	-16.3865	-1.40606	2.32443	-7.36205	-10.8438
364	0	0	-16.4128	-1.73611	2.31935	-5.76048	-10.2442
365	0	0	-16.4426	-2.0992	2.30904	-3.98512	-9.19357
366	0	0	-16.4761	-2.48277	2.29485	-2.13655	-7.73873
367	0	0	-16.5137	-2.87981	2.27969	-0.302311	-5.96741
368	0	0	-16.5555	-3.27546	2.26315	1.45387	-4.00063
369	0	0	-16.6012	-3.65997	2.24786	3.09491	-1.98348
370	0	0	-16.6509	-4.03415	2.2347	4.60424	-0.075623
371	0	0	-16.7042	-4.39344	2.22697	5.98937	1.56444
372	0	0	-16.761	-4.74259	2.22575	7.26843	2.80002
373	0	0	-16.8211	-5.08543	2.2295	8.4573	3.52719
374	0	0	-16.8843	-5.42262	2.24432	9.56895	3.68325
375	0	0	-16.9506	-5.76764	2.26392	10.6001	3.25738
376	0	0	-17.0199	-6.11892	2.29325	11.529	2.29536
377	0	0	-17.0923	-6.47761	2.3281	12.3098	0.889777
378	0	0	-17.1679	-6.84116	2.36895	12.8744	-0.83107
379	0	0	-17.2465	-7.19538	2.41367	13.1489	-2.71255
380	0	0	-17.3281	-7.53187	2.46069	13.0517	-4.5939
381	0	0	-17.4125	-7.83635	2.50805	12.5118	-6.32546
382	0	0	-17.4992	-8.08602	2.55402	11.4827	-7.77977
383	0	0	-17.5877	-8.26442	2.59893	9.95053	-8.86764
384	0	0	-17.6771	-8.36257	2.63891	7.94367	-9.53787
385	0	0	-17.7668	-8.3628	2.67478	5.52714	-9.78623
386	0	0	-17.8555	-8.25645	2.70663	2.80582	-9.64518
387	0	0	-17.9422	-8.04777	2.73231	-0.083461	-9.17446
388	0	0	-18.0258	-7.73559	2.75296	-2.99232	-8.45876
389	0	0	-18.105	-7.32946	2.76915	-5.76681	-7.58867
390	0	0	-18.1789	-6.84186	2.78102	-8.26406	-6.65167
391	-0.004883	0	-18.2465	-6.28229	2.78799	-10.3692	-5.73036
392	-0.004883	0	-18.307	-5.67385	2.79401	-11.9972	-4.89444
393	0	0	-18.3599	-5.03687	2.7975	-13.0988	-4.19116
394	0	0	-18.4049	-4.39157	2.80357	-13.6648	-3.65844
395	0	0	-18.4421	-3.76047	2.80861	-13.7188	-3.31717
396	-0.004883	0	-18.4719	-3.16638	2.82012	-13.3111	-3.17565
397	0	0	-18.495	-2.6323	2.83399	-12.5161	-3.23923
398	0	0	-18.5125	-2.17856	2.8546	-11.4172	-3.49891
399	0	0	-18.5258	-1.81933	2.87727	-10.0975	-3.94627
400	0	0	-18.5365	-1.56967	2.90243	-8.63664	-4.56568
401	0	0	-18.5462	-1.43774	2.92827	-7.10287	-5.33592
402	0	0	-18.5565	-1.42514	2.94999	-5.54744	-6.23538
403	0	0	-18.5692	-1.52513	2.96378	-4.00465	-7.23374
404	0	0	-18.5853	-1.72663	2.97116	-2.49529	-8.29926
405	0	0	-18.6059	-2.01906	2.96649	-1.02258	-9.3872
406	0	0	-18.6317	-2.37756	2.94987	0.420889	-10.4502
407	0	0	-18.663	-2.77899	2.92592	1.84036	-11.4372
408	0	0	-18.6994	-3.20086	2.89471	3.243	-12.2808
409	0	0	-18.7407	-3.61867	2.86117	4.62926	-12.9176
410	0	0	-18.786	-4.00735	2.83008	5.98275	-13.2805
411	0	0	-18.8345	-4.34909	2.80628	7.27247	-13.3052
412	0	0	-18.8852	-4.62367	2.79409	8.45162	-12.9425
413	0	0	-18.9371	-4.81765	2.79426	9.45339	-12.1587
414	0	0	-18.9894	-4.92441	2.8112	10.2051	-10.9525
415	0	0	-19.0412	-4.93173	2.84245	10.6298	-9.35628
416	0	0	-19.0919	-4.84204	2.88398	10.6593	-7.43598
417	0	0	-19.1412	-4.6504	2.93513	10.2459	-5.29185
418	0	0	-19.1884	-4.35077	2.98579	9.36859	-3.0564
419	0	0	-19.2332	-3.94942	3.03403	8.04707	-0.878212
420	0	0	-19.275	-3.44709	3.07071	6.33626	1.08765
421	0	0	-19.3134	-2.84468	3.09284	4.33129	2.69524
422	0	0	-19.3474	-2.14459	3.09322	2.15604	3.82638
423	0	0	-19.3761	-1.35814	3.07293	-0.043634	4.39938
424	0	0	-19.3986	-0.495992	3.03031	-2.11641	4.37887
425	0	0	-19.4136	0.428303	2.96423	-3.92571	3.77636
426	0	0	-19.4199	1.39229	2.88426	-5.35864	2.65477
427	0	0	-19.4165	2.37036	2.7906	-6.33755	1.11627
428	0	0	-19.4027	3.33183	2.69002	-6.82997	-0.710019
429	0	0	-19.3778	4.24341	2.59147	-6.84565	-2.67357
430	0	0	-19.3417	5.06731	2.49618	-6.43027	-4.62441
431	0	0	-19.295	5.77051	2.41186	-5.66346	-6.42446
432	0	0	-19.2385	6.32674	2.34041	-4.64001	-7.96562
433	0	0	-19.1734	6.71002	2.28498	-3.46132	-9.17636
434	0	0	-19.1016	6.90669	2.24224	-2.22273	-10.0237
435	0	0	-19.0251	6.91672	2.21645	-1.00416	-10.5226
436	0	0	-18.9461	6.74758	2.20018	0.134534	-10.7266
437	0	0	-18.8669	6.41581	2.19362	1.15365	-10.7204
438	0	0	-18.7896	5.95004	2.1912	2.03267	-10.5982
439	0	0	-18.7161	5.38023	2.19219	2.7609	-10.4571
440	0	0	-18.6481	4.73679	2.19376	3.33171	-10.3777
441	0	0	-18.5868	4.05352	2.19243	3.74081	-10.4063
442	-0.004883	0	-18.5331	3.35231	2.18947	3.96466	-10.5506
443	0	0	-18.4875	2.65005	2.18471	3.97383	-10.769
444	0	0	-18.4503	1.95719	2.17811	3.72725	-10.9767
445	0	0	-18.4215	1.27959	2.17372	3.17399	-11.0542
446	0	0	-18.4009	0.6177	2.17165	2.27364	-10.8581
447	0	0	-18.388	-0.037136	2.1754	0.998665	-10.2409
448	-0.004883	0	-18.3825	-0.693258	2.18478	-0.643979	-9.07575
449	0	0	-18.3838	-1.35228	2.20537	-2.60007	-7.28514
450	-0.004883	0	-18.3915	-2.01852	2.23316	-4.74902	-4.86063
451	0	0	-18.405	-2.69266	2.27104	-6.89558	-1.89016
452	0	0	-18.4237	-3.37169	2.31546	-8.76645	1.41817
453	0	0	-18.4472	-4.04033	2.3667	-10.0218	4.7347
454	0	0	-18.4748	-4.68806	2.42133	-10.2851	7.61704
455	0	0	-18.5058	-5.29998	2.4805	-9.20386	9.5605
456	0	0	-18.5395	-5.85546	2.53875	-6.53335	10.1135
457	0	0	-18.5753	-6.33895	2.5962	-2.25881	9.03769
458	0	0	-18.612	-6.72751	2.65496	3.23778	6.55088
459	0	0	-18.6489	-7.00798	2.71121	9.07981	3.48311
460	0	0	-18.6849	-7.16444	2.76958	14.1555	0.972775
461	0	0	-18.7192	-7.18413	2.83234	17.706	-0.216953
462	0	0	-18.7508	-7.05979	2.89809	19.614	-0.032556
463	0	0	-18.7789	-6.79365	2.97293	20.1748	1.15982
464	0	0	-18.8028	-6.39561	3.05694	19.7856	2.93982
465	0	0	-18.8221	-5.8781	3.14906	18.8129	4.97079
466	0	0	-18.8365	-5.26424	3.25385	17.5575	7.0034
467	0	0	-18.8459	-4.58565	3.3625	16.2469	8.86741
468	0	0	-18.8503	-3.87597	3.47629	15.029	10.4684
469	0	0	-18.8499	-3.17754	3.58734	13.9816	11.7635
470	0	0	-18.845	-2.52689	3.68907	13.1198	12.7382
471	5.09766	0	-18.8358	-1.95677	3.77823	12.4146	13.4052
472	5.10254	0	-18.8228	-1.49896	3.84449	11.8142	13.8006
473	5.09766	0	-18.8062	-1.17092	3.88727	11.2574	13.9704
474	5.10254	0	-18.7864	-0.979413	3.90077	10.6911	13.9759
475	5.09766	0	-18.7635	-0.92572	3.88781	10.0871	13.8905
476	5.09766	0	-18.7379	-1.00437	3.84746	9.44814	13.7957
477	5.09766	0	-18.7101	-1.20191	3.78554	8.81078	13.7766
478	5.09277	0	-18.6807	-1.50273	3.70834	8.23324	13.8976
479	5.09766	0	-18.6506	-1.88981	3.62139	7.76368	14.179
480	5.08301	0	-18.6209	-2.35007	3.53077	7.41989	14.555
481	5.10254	0	-18.5933	-2.87612	3.4433	7.14086	14.8129
482	5.07812	0	-18.5694	-3.4608	3.36292	6.75958	14.576
483	5.10742	0	-18.5514	-4.09516	3.2911	6.0755	13.4304
484	5.08301	0	-18.5415	-4.76934	3.23087	5.00859	11.2186
485	5.10742	0	-18.5416	-5.47644	3.17941	3.69663	8.20521
486	5.08789	0	-18.5535	-6.19963	3.13541	2.41902	4.94106
487	-0.004883	0	-18.5786	-6.91365	3.09646	1.44518	2.00002
488	-0.004883	0	-18.6173	-7.59608	3.05485	0.932642	-0.215774
489	0	0	-18.6698	-8.20956	3.01258	0.895838	-1.53433
490	-0.004883	0	-18.7349	-8.71907	2.9603	1.2208	-2.00939
491	-0.004883	0	-18.811	-9.0927	2.89909	1.71899	-1.85811
492	0	0	-18.8956	-9.29637	2.8252	2.17687	-1.3709
493	-0.004883	0	-18.986	-9.31222	2.73826	2.41051	-0.839934
494	-0.004883	0	-19.0791	-9.12439	2.64016	2.29651	-0.504987
495	-0.004883	0	-19.1715	-8.73351	2.53137	1.79174	-0.511372
496	0	0	-19.2605	-8.15452	2.41437	0.935845	-0.902127
497	-0.004883	0	-19.3434	-7.40595	2.29417	-0.167483	-1.62571
498	-0.004883	0	-19.4182	-6.52211	2.17454	-1.36431	-2.55297
499	0	0	-19.4834	-5.54028	2.05792	-2.48957	-3.5182
500	-0.004883	0	-19.538	-4.49819	1.9519	-3.38871	-4.35066
501	0	0	-19.5818	-3.4392	1.85533	-3.94265	-4.90343
502	0	0	-19.6149	-2.39667	1.77342	-4.09335	-5.08482
503	0	0	-19.6377	-1.39626	1.70612	-3.84314	-4.86932
504	-0.004883	0	-19.6509	-0.460247	1.65254	-3.25692	-4.29645
505	0	0	-19.6553	0.40247	1.60922	-2.45622	-3.46564
506	0	0	-19.6517	1.18721	1.57903	-1.60249	-2.51714
507	0	0	-19.6409	1.89452	1.55079	-0.868929	-1.61044
508	-0.004883	0	-19.6234	2.53677	1.52803	-0.421387	-0.899954
509	0	0	-19.5998	3.12296	1.50226	-0.396424	-0.512854
510	-0.004883	0	-19.5706	3.66182	1.47465	-0.875418	-0.524572
511	0	0	-19.5361	4.17048	1.43901	-1.87008	-0.954463
512	0	0	-19.4966	4.65991	1.40119	-3.31151	-1.76497
513	0	0	-19.4524	5.1381	1.35554	-5.05653	-2.85782
514	0	0	-19.4035	5.61346	1.30837	-6.88803	-4.09141
515	-0.004883	0	-19.3503	6.08537	1.26296	-8.54224	-5.30292
516	0	0	-19.2928	6.55294	1.22144	-9.73219	-6.32714
517	-0.004883	0	-19.2313	7.00523	1.19095	-10.1753	-7.01377
518	-0.004883	0	-19.1661	7.42157	1.17407	-9.62978	-7.24971
519	-0.004883	0	-19.0977	7.77839	1.17944	-7.91187	-6.9691
520	0	0	-19.0267	8.03642	1.20657	-4.92118	-6.15816
521	0	0	-18.9544	8.15004	1.26383	-0.644067	-4.84955
522	0	0	-18.8825	8.07625	1.349	4.84204	-3.1154
523	0	0	-18.8132	7.76894	1.46688	11.3793	-1.0587
524	0	0	-18.7491	7.1899	1.61082	18.7461	1.20667
525	-0.004883	0	-18.6933	6.30944	1.78489	26.6726	3.56569
526	0	0	-18.6493	5.11748	1.97852	34.8699	5.912
527	0	0	-18.6205	3.63402	2.1888	43.049	8.16138
528	0	0	-18.61	1.8984	2.40855	50.9448	10.249
529	-0.004883	0	-18.62	-0.020248	2.62816	58.3379	12.1319
530	0	0	-18.652	-2.03187	2.84186	65.0667	13.7872
531	0	0	-18.706	-4.02122	3.03717	71.0418	15.2027
532	0	0	-18.7803	-5.86308	3.21147	76.2549	16.3779
533	0	0	-18.872	-7.4349	3.35617	80.7697	17.3115
534	-0.004883	0	-18.9761	-8.62172	3.46415	84.7149	17.9961
535	0	0	-19.0868	-9.33548	3.53654	88.2668	18.4158
536	0	0	-19.1971	-9.52177	3.56829	91.63	18.5419
537	-0.004883	0	-19.3	-9.16972	3.56635	95.008	18.3208
538	-0.004883	0	-19.3887	-8.31297	3.53118	98.5786	17.6764
539	-0.004883	0	-19.4572	-7.03456	3.47072	102.471	16.5149
540	-0.004883	0	-19.5012	-5.45611	3.39679	106.747	14.722
541	0	0	-19.5185	-3.72703	3.31493	111.387	12.1858
542	-0.004883	0	-19.509	-2.02195	3.24362	116.277	8.79868
543	-0.004883	0	-19.4752	-0.512447	3.18609	121.216	4.48032
544	-0.004883	0	-19.4215	0.641132	3.15585	125.935	-0.800869
545	0	0	-19.3547	1.29779	3.16127	130.098	-7.02194
546	0	0	-19.2826	1.3563	3.2036	133.342	-14.0874
547	-0.004883	0	-19.2141	0.757977	3.28763	135.297	-21.8368
548	-0.004883	0	-19.1582	-0.509493	3.41298	135.628	-30.0527
549	0	0	-19.1232	-2.40931	3.57457	134.062	-38.476
550	0	0	-19.1164	-4.85411	3.76749	130.408	-46.8353
551	0	0	-19.1432	-7.71814	3.98417	124.591	-54.8714
552	0	0	-19.2068	-10.846	4.21795	116.656	-62.3523
553	0	0	-19.3082	-14.0608	4.45373	106.765	-69.0475
554	-0.004883	0	-19.4458	-17.1756	4.68866	95.1683	-74.6676
555	0	0	-19.6158	-20.0053	4.90579	82.1748	-78.8503
556	0	0	-19.8123	-22.3871	5.09916	68.1686	-81.2171
557	0	0	-20.0279	-24.1789	5.25991	53.6281	-81.4651
558	-0.004883	0	-20.2544	-25.2723	5.37733	39.1437	-79.4226
559	0	0	-20.4827	-25.6068	5.44699	25.3983	-75.0499
560	-0.004883	0	-20.7042	-25.1553	5.46201	13.1297	-68.3895
561	0	0	-20.9106	-23.9369	5.41518	3.10931	-59.5128
562	-0.004883	0	-21.0948	-22.0153	5.30278	-3.88539	-48.5025
563	-0.004883	0	-21.2508	-19.4876	5.12266	-7.09534	-35.4528
564	0	0	-21.3745	-16.4887	4.86827	-5.84815	-20.4747
565	0	0	-21.4635	-13.1781	4.53796	0.32999	-3.72263
566	-0.004883	32.8383	-21.5172	-9.72123	4.13038	11.5672	14.5493
567	0	112.258	-21.5366	-6.29391	3.64448	27.4841	33.9008
568	0	243.457	-21.5245	-3.06286	3.08387	47.0452	53.5908
569	0	385.633	-21.4851	-0.170821	2.4511	68.434	72.4811
570	0	476.793	-21.4234	2.27543	1.75603	89.0546	89.0128
571	-0.004883	495.002	-21.345	4.2055	1.00976	105.706	101.325
572	0	474.556	-21.2558	5.59587	0.227267	114.979	107.583
573	0	458.085	-21.1614	6.4764	-0.571787	113.892	106.487
574	0	461.033	-21.0663	6.90874	-1.36622	100.626	97.8292
575	0	479.953	-20.9744	6.98599	-2.13263	75.1653	82.8317
576	-0.004883	509.006	-20.888	6.82135	-2.84589	39.5753	64.046
577	-0.004883	543.858	-20.8084	6.52538	-3.48468	-2.26707	44.7786
578	0	579.765	-20.7355	6.20276	-4.02604	-45.4462	28.2081
579	0	611.233	-20.6683	5.93359	-4.45287	-85.0403	16.577
580	0	634.152	-20.6053	5.76872	-4.75214	-117.073	10.766
581	0	647.575	-20.5446	5.73341	-4.91657	-139.092	10.3293
582	0	653.184	-20.4846	5.82338	-4.94373	-150.31	13.9034
583	0	653.668	-20.4235	6.01835	-4.83806	-151.382	19.7602
584	-0.004883	651.847	-20.3604	6.28196	-4.61122	-143.982	26.2746
585	0	650.543	-20.2946	6.57903	-4.27631	-130.347	32.2124
586	0	651.898	-20.2258	6.88071	-3.85351	-112.885	36.8359
587	0	656.722	-20.1537	7.16552	-3.36387	-93.8591	39.8532
588	-0.004883	665.043	-20.0784	7.42593	-2.82916	-75.1599	41.3048
589	0	676.377	-19.9999	7.66587	-2.27125	-58.1729	41.4349
590	0	689.281	-19.9177	7.89315	-1.71044	-43.729	40.5781
591	0	701.797	-19.8316	8.12301	-1.16472	-32.1444	39.0892
592	0	712.787	-19.7412	8.36576	-0.648764	-23.31	37.2916
593	0	722.484	-19.6459	8.61442	-0.174115	-16.8285	35.4506
594	0	731.287	-19.5458	8.85868	0.250318	-12.1491	33.7672
595	0	738.434	-19.4408	9.07728	0.619064	-8.68867	32.3677
596	0	742.636	-19.3317	9.23583	0.929699	-5.92825	31.3144
597	0	743.612	-19.2195	9.29737	1.1819	-3.48102	30.6238
598	0	742.321	-19.1059	9.23354	1.37777	-1.13466	30.2746
599	0	740.093	-18.9925	9.02566	1.52187	1.153	30.2211
600	0	738.01	-18.8816	8.66134	1.61978	3.3083	30.4032
601	-0.004883	736.359	-18.7751	8.15105	1.6791	5.21031	30.749
602	-0.004883	734.297	-18.6747	7.52518	1.70798	6.74274	31.1958
603	0	730.808	-18.5817	6.82385	1.71564	7.82952	31.6938
604	0	725.853	-18.497	6.08887	1.70893	8.4402	32.1964
605	-0.004883	720.152	-18.4207	5.37049	1.69689	8.58102	32.6568
606	-0.004883	714.404	-18.3525	4.70891	1.68318	8.28828	33.0242
607	0	709.104	-18.2918	4.13174	1.67501	7.60227	33.2299
608	0	704.721	-18.2376	3.65795	1.67119	6.54996	33.1863
609	0	701.592	-18.189	3.28983	1.67515	5.14612	32.7934
610	0	699.604	-18.1449	3.02172	1.68195	3.38474	31.9566
611	0	698.323	-18.1045	2.83669	1.69248	1.261	30.6158
612	-0.004883	697.281	-18.0672	2.71939	1.70041	-1.20586	28.7647
613	0	695.593	-18.0326	2.65725	1.70533	-3.96155	26.4529
614	-0.004883	691.97	-18.0004	2.64132	1.69947	-6.90781	23.7858
615	0	685.83	-17.9703	2.67203	1.68654	-9.88891	20.9282
616	0	678.016	-17.942	2.76127	1.66145	-12.6856	18.0774
617	0	669.894	-17.915	2.9192	1.62297	-15.032	15.438
618	0	661.605	-17.8885	3.15967	1.57532	-16.6417	13.171
619	0	651.581	-17.8617	3.49268	1.51454	-17.2427	11.3403
620	0	638.037	-17.8337	3.91937	1.44784	-16.6215	9.87457
621	0	621.43	-17.8032	4.43414	1.37102	-14.6535	8.54472
622	-0.004883	607.1	-17.7694	5.01378	1.29026	-11.315	6.98349
623	-0.004883	604.778	-17.7316	5.62634	1.20433	-6.69573	4.75733
624	0	621.549	-17.6893	6.23702	1.11787	-0.987958	1.49433
625	-0.004883	653.863	-17.6425	6.8049	1.02995	5.5307	-2.95434
626	-0.004883	774.493	-17.5916	7.2903	0.946018	12.5046	-8.36217
627	0	898.883	-17.5373	7.66821	0.865344	19.4956	-14.0352
628	-0.004883	987.539	-17.4805	7.92084	0.793887	25.9821	-18.8726
629	0	998.596	-17.4223	8.05159	0.732034	31.3756	-21.5968
630	0	946.873	-17.3636	8.08348	0.685446	35.0957	-21.0705
631	0	877.854	-17.305	8.0544	0.654437	36.7172	-16.6148
632	0	820.139	-17.2467	8.02111	0.641087	36.118	-8.1661
633	-0.004883	777.56	-17.1884	8.04587	0.646218	33.54	3.75114
634	0	746.253	-17.129	8.18401	0.667374	29.5231	18.1687
635	0	723.596	-17.0672	8.48938	0.702875	24.7649	33.8795
636	0	707.594	-17.001	9.00409	0.747941	19.9579	49.6054
637	0	696.214	-16.9282	9.73624	0.798023	15.6738	64.1233
638	-0.004883	688.434	-16.8467	10.6745	0.846294	12.3018	76.3561
639	0	684.609	-16.7546	11.7778	0.890139	10.0187	85.4269
640	0	685.363	-16.6506	12.9814	0.921236	8.78506	90.7052
641	-0.004883	690.431	-16.5341	14.2088	0.940496	8.35323	91.8485
642	0	698.446	-16.4053	15.36	0.940269	8.31745	88.8668
643	-0.004883	707.509	-16.2655	16.3429	0.92524	8.22169	82.1867
644	0	715.977	-16.1167	17.077	0.890133	7.70332	72.6461
645	0	722.624	-15.9617	17.4854	0.842148	6.61162	61.3525
646	0	726.424	-15.8041	17.5214	0.7786	5.02922	49.4537
647	0	726.959	-15.6475	17.1658	0.707835	3.18885	37.9628
648	0	725.152	-15.4957	16.4216	0.628397	1.35277	27.662
649	-0.004883	722.863	-15.3524	15.3195	0.549734	-0.278266	19.0788
650	-0.004883	721.523	-15.2207	13.9142	0.470697	-1.60976	12.4781
651	-0.004883	721.484	-15.1032	12.2777	0.396904	-2.64334	7.88738
652	0	722.358	-15.0018	10.4975	0.329151	-3.4484	5.15574
653	0	723.668	-14.9173	8.66309	0.268834	-4.12247	4.00581
654	-0.004883	725.286	-14.8499	6.86118	0.217481	-4.75899	4.09655
655	-0.004883	727.184	-14.7988	5.18251	0.172846	-5.42768	5.07386
656	-0.004883	729.16	-14.7624	3.6969	0.136051	-6.17426	6.60717
657	0	730.96	-14.7385	2.46209	0.10542	-7.01717	8.4131
658	-0.004883	732.266	-14.7245	1.52466	0.081349	-7.94663	10.2618
659	-0.004883	732.781	-14.7173	0.903204	0.0615	-8.9314	11.9844
660	-0.004883	732.454	-14.7139	0.598912	0.048664	-9.92607	13.4636
661	0	731.423	-14.7112	0.59289	0.039859	-10.8778	14.6238
662	0	729.884	-14.7066	0.843976	0.038511	-11.7288	15.4265
663	-0.004883	728.141	-14.6977	1.28968	0.040838	-12.4285	15.8573
664	-0.004883	726.713	-14.683	1.84947	0.04898	-12.9381	15.9183
665	0	725.995	-14.662	2.42327	0.060437	-13.2276	15.618
666	0	725.699	-14.6351	2.89543	0.07528	-13.2754	14.9703
667	0	725.148	-14.6038	3.13721	0.089059	-13.0708	13.9869
668	0	724.296	-14.5713	3.00561	0.10095	-12.6042	12.6768
669	-0.004883	724.109	-14.542	2.35628	0.108836	-11.8749	11.0556
670	0	725.467	-14.5217	1.0475	0.110625	-10.9038	9.14887
671	-0.004883	727.8	-14.5178	-1.06013	0.104429	-9.73132	7.0184
672	-0.004883	729.431	-14.5388	-4.09055	0.091498	-8.41453	4.75886
673	-0.004883	729.326	-14.5947	-8.13647	0.071048	-7.02029	2.47981
674	0	728.024	-14.6958	-13.2596	0.044315	-5.59922	0.303669
675	0	726.746	-14.8533	-19.4791	0.014533	-4.18897	-1.64605
676	-0.004883	726.013	-15.0779	-26.7619	-0.017035	-2.8177	-3.25012
677	0	725.573	-15.38	-35.0237	-0.047585	-1.49889	-4.41024
678	-0.004883	725.057	-15.7689	-44.1181	-0.07493	-0.232092	-5.04537
679	0	724.243	-16.2519	-53.8456	-0.097229	0.99287	-5.1049
680	0	723.335	-16.8342	-63.9636	-0.113988	2.19891	-4.57245
681	0	723.01	-17.5182	-74.19	-0.124025	3.41452	-3.45959
682	-0.004883	723.866	-18.3035	-84.2214	-0.128285	4.67277	-1.81535
683	0	725.802	-19.1862	-93.7511	-0.127615	6.01046	0.283589
684	-0.004883	727.952	-20.1594	-102.486	-0.122184	7.45951	2.73954
685	-0.004883	729.501	-21.2135	-110.172	-0.11355	9.05173	5.43612
686	0	730.568	-22.3361	-116.604	-0.104723	10.8098	8.24263
687	-0.004883	731.843	-23.513	-121.643	-0.092799	12.7481	11.0237
688	0	733.598	-24.7289	-125.221	-0.08305	14.8733	13.6468
689	0	735.606	-25.968	-127.346	-0.072	17.1917	15.9912
690	0	737.584	-27.2147	-128.097	-0.061528	19.6991	17.9535
691	0	739.057	-28.4545	-127.61	-0.05188	22.3795	19.462
692	-0.004883	739.324	-29.6744	-126.058	-0.042783	25.2095	20.4789
693	-0.004883	738.141	-30.863	-123.64	-0.032485	28.1555	21.0059
694	-0.004883	736.027	-32.0113	-120.566	-0.023657	31.1675	21.0873
695	0	733.749	-33.1124	-117.026	-0.01435	34.1733	20.7943
696	-0.004883	731.871	-34.161	-113.192	-0.006527	37.0949	20.2219
697	0	730.778	-35.1539	-109.207	0.00087	39.8416	19.475
698	0	730.792	-36.0891	-105.178	0.006907	42.3175	18.653
699	0	731.91	-36.9659	-101.181	0.012226	44.4395	17.8351
700	0	733.331	-37.7842	-97.2654	0.016014	46.1408	17.0694
701	0	733.889	-38.5446	-93.4596	0.019181	47.3808	16.3713
702	-0.004883	733.117	-39.2481	-89.7741	0.023769	48.1523	15.7225
703	-0.004883	731.197	-39.8958	-86.2147	0.031637	48.4837	15.0734
704	0	728.157	-40.4892	-82.7817	0.041737	48.4339	14.3593
705	0	724.252	-41.0299	-79.4673	0.058723	48.077	13.5151
706	-0.004883	720.727	-41.5199	-76.2724	0.08356	47.4894	12.4879
707	-0.004883	719.053	-41.9614	-73.1921	0.114914	46.7422	11.2554
708	-0.004883	719.556	-42.3571	-70.2129	0.155001	45.874	9.83568
709	0	721.238	-42.7103	-67.3163	0.202085	44.8883	8.28506
710	0	722.858	-43.0244	-64.476	0.253821	43.7505	6.69989
711	0	723.955	-43.3033	-61.6573	0.310714	42.391	5.20155
712	0	724.998	-43.551	-58.8173	0.367572	40.7158	3.92069
713	0	726.769	-43.7715	-55.9053	0.424067	38.6307	2.97683
714	-0.004883	729.457	-43.9684	-52.8749	0.477968	36.0619	2.45682
715	0	732.46	-44.145	-49.688	0.528328	32.9744	2.40812
716	-0.004883	734.883	-44.3038	-46.3088	0.573926	29.3908	2.82031
717	0	736.067	-44.4465	-42.7228	0.615821	25.3958	3.62742
718	-0.004883	735.975	-44.5739	-38.9365	0.652421	21.1334	4.71876
719	0	735.061	-44.6862	-34.9745	0.684304	16.7868	5.95122
720	0	733.882	-44.7828	-30.8805	0.712191	12.5637	7.16768
721	0	733.113	-44.8626	-26.7154	0.73509	8.66242	8.21692
722	0	733.393	-44.9242	-22.5559	0.753135	5.24752	8.97472
723	0	734.792	-44.9661	-18.4846	0.765295	2.42927	9.35974
724	0	736.966	-44.987	-14.5813	0.769326	0.246905	9.33778
725	0	739.842	-44.986	-10.9248	0.767205	-1.33395	8.92063
726	0	743.49	-44.9626	-7.58454	0.755414	-2.41572	8.16747
727	-0.004883	747.327	-44.9169	-4.61543	0.737348	-3.14606	7.17097
728	0	750.241	-44.8499	-2.05252	0.710872	-3.69927	6.04144
729	0	751.608	-44.7629	0.090886	0.678873	-4.2486	4.89085
730	-0.004883	751.381	-44.6577	1.81916	0.642488	-4.94842	3.81898
731	0	749.371	-44.5365	3.16003	0.604196	-5.90669	2.90666
732	-0.004883	745.701	-44.402	4.1562	0.565056	-7.16986	2.2022
733	0	741.384	-44.2565	4.86268	0.527604	-8.7299	1.72293
734	0	737.286	-44.1025	5.3492	0.492292	-10.5193	1.45677
735	0	733.352	-43.9418	5.688	0.461172	-12.4239	1.36617
736	0	729.346	-43.7763	5.94238	0.43376	-14.3007	1.39848
737	0	725.611	-43.6069	6.17374	0.40852	-15.9996	1.49154
738	0	723.003	-43.4344	6.42841	0.387776	-17.3831	1.58444
739	0	722.11	-43.2591	6.72997	0.368394	-18.3429	1.62436
740	-0.004883	722.798	-43.0808	7.08646	0.350681	-18.8179	1.56733
741	-0.004883	724.749	-42.8994	7.48706	0.334576	-18.7969	1.38379
742	-0.004883	727.71	-42.7147	7.90145	0.319088	-18.3201	1.0598
743	-0.004883	731.288	-42.5267	8.28723	0.304396	-17.4755	0.587854
744	-0.004883	735.005	-42.3356	8.59537	0.291818	-16.3826	-0.03044
745	0	738.443	-42.1424	8.78245	0.282442	-15.188	-0.786102
746	-0.004883	741.4	-41.9482	8.81021	0.275834	-14.0334	-1.67111
747	0	743.792	-41.7547	8.65636	0.275458	-13.0471	-2.67638
748	-0.004883	745.517	-41.564	8.31988	0.28236	-12.3346	-3.79371
749	0	746.682	-41.3783	7.81428	0.297334	-11.9534	-5.00985
750	-0.004883	747.498	-41.2001	7.17946	0.323288	-11.9144	-6.31341
751	0	747.923	-41.0314	6.47361	0.360741	-12.1787	-7.69438
752	0	747.655	-40.874	5.75417	0.41195	-12.6619	-9.13462
753	0	746.365	-40.7295	5.0896	0.475496	-13.2357	-10.6131
754	-0.004883	744.179	-40.5985	4.54206	0.553215	-13.7437	-12.1076
755	0	741.959	-40.4813	4.16028	0.640573	-14.0179	-13.5863
756	-0.004883	740.903	-40.3772	3.98175	0.738492	-13.8921	-15.0143
757	0	741.57	-40.2852	4.01974	0.841376	-13.2242	-16.3512
758	-0.004883	742.978	-40.2038	4.27101	0.946287	-11.912	-17.5488
759	0	743.085	-40.1308	4.71178	1.04965	-9.90111	-18.5526
760	-0.004883	740.356	-40.0642	5.30154	1.14715	-7.20566	-19.3022
761	0	734.702	-40.0017	5.98988	1.23477	-3.9035	-19.7413
762	0	727.383	-39.941	6.70592	1.31093	-0.134796	-19.8107
763	0	720.241	-39.8806	7.38001	1.3729	3.89452	-19.4592
764	0	714.681	-39.8193	7.94189	1.41911	7.93707	-18.6514
765	-0.004883	710.99	-39.7569	8.32223	1.45011	11.7185	-17.3561
766	-0.004883	708.369	-39.6938	8.4689	1.46608	14.9497	-15.5588
767	0	706.017	-39.6313	8.33882	1.46859	17.3579	-13.2555
768	0	704.138	-39.5717	7.91452	1.45797	18.7112	-10.4422
769	0	703.367	-39.5175	7.19978	1.43685	18.8327	-7.12341
770	0	703.984	-39.472	6.2268	1.40753	17.6262	-3.30555
771	0	705.867	-39.4383	5.04842	1.37209	15.0794	0.999725
772	0	708.28	-39.4195	3.73706	1.33256	11.2705	5.77087
773	0	710.071	-39.4182	2.38149	1.29239	6.35918	10.9692
774	-0.004883	710.843	-39.436	1.07549	1.25195	0.568616	16.5243
775	-0.004883	711.404	-39.4738	-0.088599	1.21487	-5.82028	22.3318
776	0	712.578	-39.5316	-1.0285	1.17974	-12.5038	28.2425
777	0	714.34	-39.6082	-1.67683	1.15104	-19.1673	34.0704
778	-0.004883	716.264	-39.7013	-1.9895	1.12589	-25.5027	39.5955
779	0	717.86	-39.808	-1.95033	1.10657	-31.2372	44.5777
780	-0.004883	718.567	-39.9248	-1.56778	1.0919	-36.1322	48.7824
781	0	718.255	-40.0479	-0.872471	1.0823	-40.0017	51.9989
782	0	717.7	-40.1732	0.076884	1.07622	-42.7185	54.061
783	0	717.839	-40.2971	1.20894	1.07614	-44.216	54.8613
784	0	718.549	-40.4165	2.43937	1.07753	-44.491	54.3642
785	0	719.07	-40.5286	3.68054	1.08369	-43.6013	52.6038
786	0	719.353	-40.6317	4.84532	1.09277	-41.6639	49.6777
787	0	719.843	-40.7246	5.85399	1.10172	-38.8496	45.7333
788	0	720.544	-40.8072	6.64102	1.11482	-35.3693	40.9509
789	0	721.482	-40.8797	7.1506	1.12553	-31.4605	35.5269
790	0	723.054	-40.9432	7.34916	1.13772	-27.3694	29.6653
791	-0.004883	725.277	-40.9989	7.21682	1.1481	-23.3264	23.5558
792	-0.004883	727.736	-41.0486	6.74908	1.15842	-19.5267	17.3686
793	0	730.015	-41.0938	5.96236	1.16623	-16.1041	11.2608
794	-0.004883	731.551	-41.1362	4.88337	1.17365	-13.1252	5.37196
795	0	731.695	-41.1774	3.54709	1.18153	-10.5939	-0.175631
796	0	730.659	-41.2186	2.00076	1.18781	-8.44942	-5.27092
797	0	730.235	-41.2608	0.295628	1.19588	-6.58588	-9.80708
798	-0.004883	732.543	-41.3045	-1.51677	1.20358	-4.88013	-13.6849
799	0	737.883	-41.3501	-3.38527	1.21093	-3.20617	-16.8238
800	0	744.414	-41.3975	-5.26032	1.21841	-1.44969	-19.1606
801	0	749.588	-41.4463	-7.10075	1.22317	0.470313	-20.6526
802	0	751.563	-41.4957	-8.87038	1.22473	2.59642	-21.2994
803	0	749.732	-41.5448	-10.5377	1.22159	4.93607	-21.135
804	-0.004883	744.309	-41.5923	-12.0866	1.21211	7.47198	-20.2344
805	-0.004883	736.102	-41.6371	-13.5025	1.1943	10.1548	-18.7227
806	-0.004883	726.904	-41.6775	-14.7742	1.1691	12.9229	-16.7576
807	-0.004883	719.048	-41.7122	-15.9037	1.13444	15.7144	-14.5307
808	0	714.152	-41.7397	-16.8902	1.09278	18.4626	-12.2524
809	0	712.517	-41.7585	-17.7365	1.04304	21.1167	-10.1321
810	-0.004883	713.377	-41.7673	-18.4521	0.988848	23.6339	-8.36417
811	0	715.548	-41.7652	-19.0426	0.929612	25.9817	-7.11141
812	-0.004883	718.256	-41.7511	-19.5134	0.867425	28.1403	-6.48519
813	0	721.649	-41.7245	-19.8689	0.804582	30.096	-6.53271
814	0	726.06	-41.6848	-20.1161	0.740039	31.836	-7.23677
815	-0.004883	730.606	-41.6321	-20.2613	0.674732	33.3473	-8.51503
816	0	733.696	-41.5662	-20.3047	0.609236	34.6125	-10.2285
817	0	735.048	-41.4874	-20.2486	0.542364	35.6144	-12.2004
818	0	735.733	-41.396	-20.0949	0.47426	36.3322	-14.2351
819	-0.004883	736.446	-41.2923	-19.8451	0.403886	36.7378	-16.1391
820	0	737.119	-41.1768	-19.4974	0.33201	36.8104	-17.7462
821	-0.004883	737.692	-41.0496	-19.0534	0.257844	36.5313	-18.9291
822	0	738.302	-40.9109	-18.5151	0.182367	35.8818	-19.6162
823	0	739.225	-40.7607	-17.8787	0.105563	34.8476	-19.7982
824	0	740.966	-40.5988	-17.1465	0.028472	33.4253	-19.5175
825	0	743.883	-40.4251	-16.3221	-0.047734	31.6155	-18.8646
826	-0.004883	747.645	-40.2393	-15.41	-0.121695	29.4292	-17.9666
827	0	751.463	-40.041	-14.424	-0.193128	26.8975	-16.9628
828	0	754.747	-39.8302	-13.3802	-0.259585	24.0593	-15.994
829	-0.004883	757.133	-39.6069	-12.2999	-0.32082	20.9729	-15.1864
830	0	758.266	-39.3715	-11.2173	-0.37519	17.7121	-14.6347
831	0	758.084	-39.1246	-10.1643	-0.422988	14.36	-14.399
832	-0.004883	757.024	-38.8675	-9.17858	-0.462952	11.0108	-14.5027
833	-0.004883	755.763	-38.6016	-8.2991	-0.495728	7.7609	-14.9335
834	0	754.848	-38.3289	-7.5563	-0.521761	4.70408	-15.6421
835	0	754.273	-38.0515	-6.97354	-0.540123	1.92584	-16.5493
836	0	753.512	-37.7715	-6.5601	-0.553653	-0.503677	-17.5621
837	0	752.209	-37.4912	-6.31427	-0.560489	-2.53355	-18.5759
838	0	750.386	-37.2124	-6.21591	-0.56313	-4.13659	-19.4807
839	-0.004883	747.934	-36.9365	-6.2305	-0.560842	-5.30743	-20.1768
840	0	744.722	-36.6645	-6.31538	-0.553909	-6.07042	-20.5901
841	0	741.03	-36.3967	-6.42022	-0.543141	-6.47301	-20.6718
842	0	737.164	-36.133	-6.49758	-0.528448	-6.58409	-20.41
843	-0.004883	733.166	-35.8725	-6.49911	-0.510959	-6.48764	-19.8392
844	0	729.329	-35.614	-6.38955	-0.491296	-6.27759	-19.0344
845	-0.004883	726.285	-35.3564	-6.14967	-0.47124	-6.05044	-18.1033
846	-0.004883	724.21	-35.098	-5.76836	-0.452817	-5.88914	-17.173
847	0	722.619	-34.8375	-5.25696	-0.435803	-5.85844	-16.3718
848	0	720.991	-34.5737	-4.64155	-0.422942	-5.99605	-15.8078
849	-0.004883	719.087	-34.3057	-3.95961	-0.41301	-6.30338	-15.5454
850	0	716.996	-34.0331	-3.2587	-0.405141	-6.7499	-15.5913
851	0	715.009	-33.756	-2.59019	-0.397884	-7.2727	-15.8875
852	0	713.046	-33.4747	-2.00892	-0.3878	-7.78469	-16.3189
853	-0.004883	710.749	-33.19	-1.56007	-0.373729	-8.19263	-16.7251
854	0	708.567	-32.9031	-1.2795	-0.355751	-8.40196	-16.9212
855	0	707.763	-32.6154	-1.18979	-0.336289	-8.33694	-16.7345
856	0	708.82	-32.3284	-1.2932	-0.325246	-7.95434	-16.0351
857	0	710.901	-32.0438	-1.57386	-0.33726	-7.24603	-14.7547
858	-0.004883	713.154	-31.7634	-1.99574	-0.394302	-6.24261	-12.9054
859	0	715.412	-31.4894	-2.51137	-0.522766	-5.01353	-10.5868
860	0	717.764	-31.2245	-3.06874	-0.748329	-3.65483	-7.96618
861	0	720.473	-30.9722	-3.61534	-1.08574	-2.27734	-5.26554
862	0	723.868	-30.7373	-4.10753	-1.52389	-0.992545	-2.72652
863	0	727.91	-30.5254	-4.51845		0.105611	-0.576541
864	0	732.25	-30.3431			0.957651	1.0178

## Sheet: Young
Frame	disturbance signal	Ground reaction force (Landing)	Head_Righting_Angle	Head_Righting_velocity	neck_moment	Hip angular velocity (adduction)	Hip angular velocity (flexion)
1	0	0	-12.8374
2	0	0	-12.8092	2.86319
3	0	0	-12.7792	3.0043	0.237849	7.11104	3.41909
4	0	0	-12.7481	3.08713	0.192606	7.12292	4.02629
5	0	0	-12.7164	3.13963	0.165904	6.98389	4.79005
6	0	0	-12.6843	3.17833	0.155552	6.71817	5.68038
7	0	0	-12.6521	3.2102	0.158457	6.34765	6.64233
8	0	0	-12.6196	3.24351	0.171875	5.89613	7.60204
9	0	0	-12.5869	3.28017	0.192886	5.38556	8.47782
10	0	0	-12.554	3.31618	0.216192	4.8372	9.19373
11	0	0	-12.5209	3.34614	0.242604	4.2721	9.69254
12	0	0	-12.4877	3.36965	0.265441	3.71264	9.93587
13	0	0	-12.4545	3.38215	0.285594	3.18074	9.91295
14	0	0	-12.4213	3.37792	0.300406	2.69765	9.63914
15	0	0	-12.3885	3.35714	0.308364	2.2822	9.14944
16	0	0	-12.356	3.31869	0.309359	1.94839	8.49674
17	0	0	-12.3241	3.26327	0.303654	1.70685	7.74393
18	0	0	-12.2929	3.1937	0.291806	1.5574	6.95561
19	0	0	-12.2624	3.11266	0.275501	1.50132	6.19077
20	0	0	-12.2328	3.02404	0.256004	1.52882	5.49799
21	0	0	-12.2041	2.9341	0.236151	1.62311	4.91146
22	0	0	-12.1761	2.84496	0.21716	1.77332	4.45413
23	0	0	-12.149	2.76159	0.201731	1.96124	4.13471
24	0	0	-12.1225	2.68476	0.191977	2.17171	3.952
25	0	0	-12.0966	2.61568	0.187195	2.39751	3.89485
26	0	0	-12.0712	2.55435	0.190656	2.63196	3.95508
27	0	0	-12.0464	2.49832	0.199599	2.87569	4.12132
28	-0.004883	0	-12.022	2.44468	0.214857	3.137	4.38249
29	0	0	-11.9982	2.38859	0.234839	3.42566	4.74082
30	0	0	-11.975	2.32722	0.256827	3.75633	5.19701
31	0	0	-11.9525	2.25984	0.279513	4.14259	5.75572
32	0	0	-11.9309	2.18089	0.301046	4.59891	6.42215
33	0	0	-11.9103	2.08984	0.319385	5.13066	7.19877
34	0	0	-11.8908	1.99154	0.332672	5.73581	8.08146
35	0	0	-11.8725	1.8839	0.340094	6.40573	9.05506
36	0	0	-11.8556	1.77439	0.342298	7.11539	10.0896
37	0	0	-11.8399	1.66321	0.337948	7.83502	11.1439
38	0	0	-11.8256	1.55772	0.32863	8.52571	12.1633
39	0	0	-11.8125	1.46294	0.315928	9.13583	13.081
40	0	0	-11.8004	1.37538	0.299874	9.61722	13.8263
41	0	0	-11.7892	1.30119	0.283219	9.92531	14.3266
42	0	0	-11.7787	1.23424	0.266458	10.0162	14.5194
43	0	0	-11.7688	1.17437	0.251409	9.86432	14.3546
44	0	0	-11.7594	1.11633	0.238916	9.46009	13.8055
45	0	0	-11.7505	1.05093	0.229214	8.8087	12.8728
46	0	0	-11.7422	0.975111	0.222527	7.93959	11.582
47	0	0	-11.7345	0.883369	0.219624	6.90125	9.99296
48	0	0	-11.7277	0.770867	0.219008	5.75455	8.18948
49	0	0	-11.722	0.635701	0.220569	4.57025	6.26804
50	0	0	-11.7177	0.480418	0.223504	3.42198	4.33837
51	0	0	-11.7149	0.305776	0.227257	2.37892	2.50865
52	0	0	-11.714	0.115882	0.230705	1.49965	0.870939
53	0	0	-11.7151	-0.085138	0.23399	0.821587	-0.499465
54	0	0	-11.7183	-0.287534	0.236292	0.36872	-1.55067
55	0	0	-11.7236	-0.485501	0.236869	0.139616	-2.26419
56	0	0	-11.731	-0.676648	0.237945	0.11256	-2.64781
57	0	0	-11.7404	-0.8554	0.236874	0.254585	-2.72921
58	0	0	-11.7517	-1.02103	0.236667	0.519568	-2.55891
59	0	0	-11.7648	-1.17693	0.236124	0.857187	-2.1978
60	0	0	-11.7797	-1.3269	0.236717	1.21487	-1.71296
61	0	0	-11.7962	-1.47278	0.239031	1.54493	-1.173
62	0	0	-11.8143	-1.61902	0.243111	1.80983	-0.634376
63	0	0	-11.8341	-1.77455	0.248921	1.98342	-0.146837
64	0	0	-11.8556	-1.94272	0.257239	2.0458	0.25219
65	0	0	-11.879	-2.12659	0.266727	1.99192	0.539538
66	0	0	-11.9045	-2.32532	0.276963	1.83203	0.70573
67	0	0	-11.932	-2.53697	0.287404	1.32933	0.702716
68	0	0	-11.9617	-2.75385	0.29621	1.24906	0.693874
69	0	0	-11.9936	-2.97045	0.303689	0.870271	0.547525
70	0	0	-12.0277	-3.17742	0.306726	0.466147	0.340511
71	-0.004883	0	-12.0637	-3.35495	0.306925	0.064369	0.097425
72	0	0	-12.1012	-3.4953	0.302561	-0.315414	-0.149531
73	0	0	-12.1398	-3.58661	0.294014	-0.655433	-0.374168
74	0	0	-12.1789	-3.61405	0.281795	-0.938928	-0.551267
75	0	0	-12.2179	-3.57238	0.267089	-1.15372	-0.658912
76	0	0	-12.256	-3.45948	0.251298	-1.29402	-0.68291
77	0	0	-12.2924	-3.27146	0.235609	-1.35952	-0.612024
78	0	0	-12.3264	-3.01044	0.221524	-1.3489	-0.445449
79	0	0	-12.3573	-2.69101	0.210567	-1.26959	-0.188987
80	0	0	-12.3847	-2.32383	0.204296	-1.13211	0.144196
81	0	0	-12.4079	-1.91802	0.203296	-0.948417	0.529893
82	0	0	-12.4269	-1.49431	0.206568	-0.737373	0.937827
83	0	0	-12.4414	-1.06838	0.215723	-0.519977	1.32734
84	-0.004883	0	-12.4516	-0.653292	0.228643	-0.317194	1.65614
85	0	0	-12.4577	-0.263645	0.243555	-0.152952	1.88505
86	0	0	-12.4599	0.092835	0.259496	-0.050706	1.97
87	0	0	-12.4587	0.410182	0.275106	-0.033859	1.87366
88	0	0	-12.4545	0.683526	0.286149	-0.115638	1.57373
89	0	0	-12.4477	0.91083	0.293365	-0.306949	1.05832
90	0	0	-12.4389	1.09623	0.293839	-0.609377	0.332421
91	0	0	-12.4284	1.24859	0.287716	-1.01211	-0.580554
92	0	0	-12.4166	1.37052	0.273533	-1.49926	-1.63664
93	0	0	-12.4037	1.46879	0.253429	-2.04293	-2.7768
94	0	0	-12.3899	1.55087	0.227041	-2.60689	-3.93356
95	0	0	-12.3753	1.61911	0.197646	-3.15348	-5.03134
96	0	0	-12.3601	1.67715	0.165883	-3.641	-5.99045
97	0	0	-12.3444	1.72833	0.13637	-4.03083	-6.74178
98	-0.004883	0	-12.328	1.76755	0.109491	-4.28866	-7.22912
99	0	0	-12.3113	1.79327	0.08933	-4.39218	-7.41399
100	0	0	-12.2942	1.80096	0.076963	-4.33088	-7.27656
101	0	0	-12.2771	1.78479	0.074128	-4.10451	-6.82276
102	0	0	-12.26	1.74245	0.080685	-3.72195	-6.08157
103	0	0	-12.2433	1.66407	0.098027	-3.20614	-5.09345
104	0	0	-12.2274	1.55343	0.122518	-2.5892	-3.92145
105	0	0	-12.2126	1.41069	0.154746	-1.90258	-2.63359
106	0	0	-12.1993	1.23718	0.191251	-1.18382	-1.30453
107	0	0	-12.1878	1.04207	0.22952	-0.471399	-0.005428
108	0	0	-12.1782	0.832412	0.266329	0.203261	1.20135
109	0	0	-12.1707	0.622969	0.299585	0.814573	2.25728
110	0	0	-12.1652	0.426164	0.326222	1.34207	3.12285
111	0	0	-12.1615	0.257107	0.344131	1.7717	3.77439
112	0	0	-12.1594	0.130015	0.352661	2.09459	4.20123
113	0	0	-12.1582	0.052628	0.349816	2.3147	4.40976
114	0	0	-12.1575	0.036415	0.336484	2.43363	4.42221
115	0	0	-12.1566	0.085847	0.314046	2.45567	4.27094
116	0	0	-12.155	0.205097	0.282769	2.38956	3.99775
117	0	0	-12.1517	0.392101	0.245671	2.242	3.6508
118	0	0	-12.1464	0.63354	0.205207	2.01933	3.28183
119	0	0	-12.1384	0.923134	0.165071	1.72676	2.94081
120	0	0	-12.1273	1.2483	0.126857	1.36777	2.67163
121	0	0	-12.1129	1.59086	0.095122	0.9438	2.51501
122	0	0	-12.095	1.93252	0.071766	0.463311	2.49739
123	0	0	-12.0739	2.25675	0.057943	-0.064088	2.63302
124	0	0	-12.0497	2.54929	0.056782	-0.63147	2.92282
125	0	0	-12.0228	2.79517	0.067141	-1.21868	3.35331
126	0	0	-11.9938	2.97897	0.088369	-1.80785	3.89594
127	0	0	-11.9634	3.09876	0.119816	-2.37677	4.50717
128	0	0	-11.9322	3.15258	0.158699	-2.89399	5.13992
129	0	0	-11.9009	3.14319	0.202124	-3.33929	5.73226
130	0	0	-11.87	3.08044	0.246502	-3.6843	6.22399
131	0.004883	0	-11.84	2.97116	0.289196	-3.90429	6.56118
132	0	0	-11.8114	2.83417	0.326253	-3.98809	6.69144
133	0	0	-11.7841	2.6825	0.356267	-3.92542	6.57829
134	0	0	-11.7584	2.5244	0.376133	-3.71325	6.2035
135	0	0	-11.7343	2.37268	0.386508	-3.36286	5.55893
136	0	0	-11.7115	2.23278	0.385938	-2.89083	4.65842
137	0	0	-11.6901	2.10374	0.375968	-2.31657	3.5383
138	0	0	-11.6699	1.98353	0.358008	-1.67053	2.24109
139	0	0	-11.6509	1.86084	0.333724	-0.98757	0.823889
140	0	0	-11.6332	1.7288	0.305151	-0.302167	-0.650008
141	0	0	-11.6169	1.57695	0.275273	0.350497	-2.11353
142	0	0	-11.6022	1.39335	0.244295	0.939012	-3.49952
143	0	0	-11.5894	1.17242	0.21627	1.43348	-4.75541
144	0	0	-11.5789	0.910279	0.190187	1.81219	-5.83171
145	0	0	-11.5709	0.608631	0.168793	2.06296	-6.68765
146	-0.004883	0	-11.5659	0.275262	0.150609	2.17845	-7.30386
147	0	0	-11.5638	-0.074447	0.137186	2.16695	-7.66778
148	0	0	-11.5649	-0.427261	0.127722	2.04216	-7.77827
149	0	0	-11.5689	-0.762627	0.121479	1.82598	-7.64703
150	0	0	-11.5755	-1.05752	0.118527	1.5485	-7.29359
151	0	0	-11.5843	-1.29806	0.118667	1.24151	-6.74315
152	0	0	-11.5948	-1.47047	0.12137	0.943908	-6.02553
153	0	0	-11.6061	-1.5657	0.125977	0.686611	-5.17519
154	0	0	-11.6177	-1.58096	0.133351	0.494595	-4.22704
155	0	0	-11.6289	-1.52494	0.14308	0.390521	-3.21518
156	0	0	-11.6391	-1.40776	0.154781	0.382018	-2.17833
157	0	0	-11.6479	-1.2501	0.169467	0.468381	-1.15448
158	0	0	-11.6552	-1.07433	0.185165	0.635275	-0.176719
159	0	0	-11.6609	-0.903122	0.203778	0.859769	0.717476
160	0	0	-11.6654	-0.760864	0.222707	1.11558	1.49605
161	0	0	-11.669	-0.668513	0.242583	1.36717	2.13145
162	0	0	-11.6725	-0.643763	0.262721	1.577	2.59663
163	0	0	-11.6765	-0.691517	0.281532	1.71351	2.87658
164	0	0	-11.6817	-0.818462	0.298357	1.75223	2.96351
165	0	0	-11.689	-1.02058	0.313281	1.67325	2.85502
166	0	0	-11.6991	-1.28683	0.324625	1.46881	2.56249
167	0	0	-11.7124	-1.60081	0.331803	1.14123	2.10471
168	0	0	-11.7292	-1.9459	0.335377	0.705998	1.50895
169	0	0	-11.7499	-2.30025	0.33479	0.190585	0.811166
170	0	0	-11.7743	-2.64204	0.329962	-0.377737	0.04732
171	0	0	-11.8022	-2.95287	0.321218	-0.963325	-0.742149
172	-0.004883	0	-11.8332	-3.21302	0.309468	-1.53133	-1.52179
173	0	0	-11.8666	-3.41067	0.295297	-2.04826	-2.25695
174	0	0	-11.9019	-3.53967	0.279703	-2.48658	-2.92193
175	0	0	-11.9383	-3.59541	0.262873	-2.82782	-3.49918
176	0	0	-11.975	-3.58039	0.24713	-3.05793	-3.97562
177	0	0	-12.0115	-3.50427	0.233333	-3.1785	-4.34733
178	0	0	-12.0471	-3.37554	0.222644	-3.19263	-4.61671
179	0	0	-12.0812	-3.21096	0.216527	-3.11174	-4.79272
180	0	0	-12.1137	-3.02936	0.217027	-2.95445	-4.88321
181	0	0	-12.1443	-2.84699	0.223498	-2.74047	-4.90063
182	0	0	-12.1729	-2.68842	0.239672	-2.49018	-4.85691
183	0	0	-12.1998	-2.56787	0.263307	-2.22226	-4.7594
184	0	0	-12.2248	-2.50063	0.297327	-1.95559	-4.61426
185	0	0	-12.2485	-2.50789	0.339186	-1.70245	-4.42661
186	0	0	-12.271	-2.59281	0.389273	-1.47114	-4.1975
187	0	0	-12.2926	-2.76025	0.446234	-1.2699	-3.92492
188	0	0	-12.3134	-3.01193	0.506691	-1.10203	-3.60327
189	0	0	-12.3333	-3.34374	0.569461	-0.963365	-3.22676
190	-0.004883	0	-12.3522	-3.74589	0.631378	-0.84986	-2.79246
191	0	0	-12.3693	-4.19832	0.689621	-0.759455	-2.30026
192	0	0	-12.3838	-4.68677	0.741464	-0.68743	-1.74803
193	0	0	-12.3944	-5.19262	0.784332	-0.62532	-1.13755
194	0	0	-12.3993	-5.69129	0.817428	-0.569769	-0.478777
195	0	0	-12.3964	-6.16498	0.838459	-0.515377	0.214456
196	0	0	-12.3835	-6.59707	0.846777	-0.457086	0.925492
197	0	0	-12.3579	-6.97499	0.843886	-0.394657	1.63316
198	0	0	-12.3171	-7.28998	0.827703	-0.326178	2.3118
199	0	0	-12.2586	-7.54232	0.802154	-0.250736	2.93669
200	0	0	-12.1801	-7.74366	0.76598	-0.170538	3.48131
201	0	0	-12.0798	-7.90732	0.722644	-0.085068	3.92163
202	0	0	-11.9566	-8.05858	0.672561	0.005597	4.23437
203	0	0	-11.8098	-8.2258	0.61889	0.095346	4.40366
204	0	0	-11.6399	-8.44131	0.562844	0.184618	4.42351
205	0	0	-11.448	-8.73816	0.5061	0.268583	4.28859
206	0	0	-11.236	-9.14243	0.451046	0.344893	4.00683
207	0	0	-11.0068	-9.67105	0.398962	0.405624	3.59613
208	0	0	-10.7637	-10.3271	0.350626	0.440213	3.07881
209	0	0	-10.5105	-11.1009	0.306714	0.431785	2.48924
210	0	0	-10.2511	-11.9672	0.267373	0.355962	1.86837
211	0	0	-9.98939	-12.8915	0.231286	0.203124	1.24806
212	0	0	-9.72913	-13.823	0.199122	-0.03121	0.643835
213	0	0	-9.4735	-14.7108	0.167798	-0.348743	0.061524
214	0	0	-9.2253	-15.5068	0.136514	-0.752627	-0.493609
215	0	0	-8.98666	-16.1659	0.10548	-1.24466	-1.02699
216	0	0	-8.75919	-16.6529	0.071808	-1.82116	-1.54998
217	0	0	-8.54392	-16.9398	0.036951	-2.46935	-2.07177
218	0	0	-8.34139	-17.0112	-0.000155	-3.17208	-2.60687
219	0	0	-8.15173	-16.8623	-0.038752	-3.90189	-3.16276
220	0	0	-7.97476	-16.496	-0.077988	-4.62977	-3.74128
221	0	0	-7.80999	-15.9236	-0.117492	-5.32368	-4.34513
222	0	0	-7.65684	-15.1567	-0.154433	-5.94108	-4.96229
223	0	0	-7.51444	-14.22	-0.190205	-6.44273	-5.56658
224	0	0	-7.38211	-13.141	-0.222738	-6.79766	-6.12869
225	0	0	-7.25902	-11.943	-0.250885	-6.97732	-6.60996
226	0	0	-7.14445	-10.6624	-0.276062	-6.96136	-6.96713
227	0	0	-7.0379	-9.33565	-0.296144	-6.74161	-7.16363
228	0	0	-6.93905	-8.00123	-0.312819	-6.32113	-7.16724
229	0	0	-6.84788	-6.70165	-0.325393	-5.71774	-6.95953
230	0	0	-6.76475	-5.47809	-0.33488	-4.95543	-6.54007
231	0	0	-6.69036	-4.37418	-0.34258	-4.07477	-5.92761
232	0	0	-6.62587	-3.43078	-0.348024	-3.11924	-5.1581
233	0	0	-6.57289	-2.68462	-0.35382	-2.13558	-4.2862
234	0	0	-6.53345	-2.16539	-0.358697	-1.17836	-3.37894
235	0	0	-6.50992	-1.89873	-0.36581	-0.293675	-2.5051
236	0	0	-6.50514	-1.89729	-0.373592	0.476997	-1.73696
237	0	0	-6.52203	-2.16449	-0.384053	1.09779	-1.14033
238	0	0	-6.5638	-2.69555	-0.395924	1.54313	-0.762899
239	0	0	-6.63361	-3.47181	-0.410135	1.8022	-0.636209
240	0	0	-6.73458	-4.46649	-0.424569	1.87265	-0.771712
241	0	0	-6.86951	-5.64222	-0.439336	1.7646	-1.15516
242	0	0	-7.04092	-6.95629	-0.452279	1.49931	-1.75701
243	0	0	-7.25079	-8.36523	-0.463486	1.10942	-2.52699
244	0	0	-7.50067	-9.82153	-0.470381	0.627337	-3.40745
245	0	0	-7.79136	-11.2768	-0.472263	0.092679	-4.33542
246	0	0	-8.12309	-12.6932	-0.468855	-0.45209	-5.24662
247	0	0	-8.49543	-14.0337	-0.45824	-0.972171	-6.08545
248	0	0	-8.90727	-15.269	-0.442411	-1.43005	-6.80363
249	0	0	-9.35687	-16.3709	-0.417817	-1.79729	-7.36789
250	0	0	-9.84172	-17.3146	-0.387995	-2.0553	-7.7541
251	0	0	-10.3587	-18.0785	-0.349536	-2.18738	-7.94978
252	0	0	-10.9039	-18.6325	-0.304092	-2.19101	-7.95516
253	0	0	-11.4727	-18.9483	-0.251214	-2.07173	-7.7814
254	0	0	-12.0597	-19.0013	-0.190705	-1.83963	-7.44882
255	0	0	-12.6588	-18.7652	-0.123373	-1.52326	-6.98222
256	0	0	-13.2635	-18.2219	-0.049334	-1.14943	-6.42209
257	0	0	-13.8666	-17.3662	0.029084	-0.756137	-5.81313
258	0	0	-14.4612	-16.2069	0.110462	-0.389498	-5.20411
259	0	0	-15.0402	-14.7744	0.190953	-0.090154	-4.65862
260	0	0	-15.5972	-13.1152	0.269252	0.097345	-4.23571
261	0	0	-16.1265	-11.2894	0.340624	0.136533	-3.99664
262	0	0	-16.6235	-9.35907	0.404208	-0.000534	-3.99454
263	0	0	-17.0843	-7.38646	0.455822	-0.325093	-4.26553
264	0	0	-17.5063	-5.43042	0.497716	-0.833129	-4.82786
265	0	0	-17.888	-3.5407	0.526862	-1.49808	-5.67139
266	0.004883	0	-18.2287	-1.74962	0.54721	-2.27131	-6.75262
267	0	0	-18.5287	-0.077462	0.559654	-3.09094	-7.9971
268	0	0	-18.7889	1.46028	0.566059	-3.87574	-9.29932
269	0	0	-19.0108	2.85835	0.570034	-4.54132	-10.5346
270	0	0	-19.1965	4.10671	0.573127	-5.00449	-11.5693
271	0	0	-19.3486	5.20069	0.577527	-5.1897	-12.2658
272	0	0	-19.4699	6.13225	0.582909	-5.04005	-12.5105
273	0	0	-19.5637	6.89724	0.590957	-4.52541	-12.2148
274	0	0	-19.6334	7.48777	0.600461	-3.64559	-11.33
275	0	0	-19.6826	7.89914	0.611023	-2.43016	-9.85129
276	0	0	-19.7146	8.137	0.620597	-0.934381	-7.81955
277	0	0	-19.7328	8.20605	0.628331	0.762287	-5.322
278	0	0	-19.74	8.12443	0.632538	2.56506	-2.47682
279	0	0	-19.739	7.91355	0.632749	4.37225	0.565774
280	0	0	-19.7318	7.59992	0.627382	6.0781	3.6407
281	0	0	-19.7203	7.22091	0.616861	7.58655	6.5795
282	0	0	-19.7055	6.81063	0.601401	8.8149	9.21954
283	0	0	-19.6881	6.40267	0.5827	9.69814	11.4221
284	0	0	-19.6686	6.03102	0.561431	10.2006	13.0762
285	0	0	-19.6468	5.71968	0.539519	10.306	14.1089
286	-0.004883	0	-19.6225	5.48102	0.518785	10.0257	14.4922
287	0	0	-19.5952	5.32287	0.501194	9.39899	14.2431
288	0	0	-19.5645	5.24423	0.485468	8.4813	13.4224
289	0	0	-19.5301	5.22508	0.475041	7.34731	12.1277
290	0	0	-19.4918	5.24211	0.46732	6.0761	10.4781
291	0	0	-19.4498	5.26501	0.461747	4.75156	8.61322
292	0	0	-19.4046	5.2576	0.458382	3.45337	6.67522
293	0	0	-19.3568	5.18398	0.453503	2.24329	4.79114
294	0	0	-19.3077	5.00887	0.447864	1.17803	3.07853
295	0	0	-19.2586	4.70012	0.438932	0.293174	1.62533
296	0	0	-19.2112	4.23411	0.425799	-0.394743	0.493144
297	0	0	-19.1673	3.59342	0.408704	-0.878713	-0.284733
298	0	0	-19.1286	2.76535	0.387972	-1.17165	-0.70146
299	0	0	-19.0971	1.75609	0.363093	-1.29231	-0.77393
300	0	0	-19.0744	0.57667	0.33693	-1.26569	-0.538274
301	0	0	-19.062	-0.750612	0.309668	-1.12177	-0.043026
302	0	0	-19.0609	-2.19604	0.283027	-0.894141	0.651989
303	0	0	-19.0719	-3.71889	0.2588	-0.61735	1.48205
304	0	0	-19.095	-5.27053	0.237097	-0.318873	2.38199
305	0	0	-19.1299	-6.80677	0.21942	-0.02774	3.28927
306	0	0	-19.1756	-8.27321	0.205151	0.230938	4.1387
307	0	0	-19.2306	-9.61842	0.195861	0.434607	4.87667
308	0	0	-19.2926	-10.8023	0.188877	0.564209	5.45608
309	0	0	-19.3594	-11.7908	0.18491	0.607449	5.8342
310	0	0	-19.4279	-12.5548	0.183255	0.558804	5.98356
311	0	0	-19.4951	-13.0833	0.184135	0.414302	5.88731
312	0	0	-19.5582	-13.3819	0.186329	0.176835	5.53883
313	0	0	-19.6141	-13.4697	0.190808	-0.142871	4.94501
314	0	0	-19.6606	-13.3834	0.197594	-0.531371	4.12972
315	0	0	-19.6957	-13.1695	0.207618	-0.969473	3.12353
316	0	0	-19.7184	-12.8862	0.220801	-1.43726	1.96663
317	0	0	-19.7282	-12.6034	0.238355	-1.90897	0.713519
318	0	0	-19.7259	-12.3815	0.258999	-2.36147	-0.584255
319	0	0	-19.7128	-12.2809	0.283919	-2.77703	-1.87278
320	0	0	-19.6909	-12.3541	0.311479	-3.13557	-3.09919
321	0	0	-19.6629	-12.6281	0.340495	-3.42355	-4.21882
322	0	0	-19.6318	-13.1134	0.370596	-3.63701	-5.19488
323	0	0	-19.6006	-13.8012	0.399394	-3.77171	-6.00112
324	0	0	-19.5723	-14.6625	0.426108	-3.83111	-6.6215
325	0	0	-19.5495	-15.6434	0.448326	-3.82311	-7.04872
326	0	0	-19.5341	-16.6798	0.466815	-3.75563	-7.28717
327	0	0	-19.5274	-17.7005	0.478658	-3.64128	-7.34869
328	0	0	-19.5302	-18.6301	0.48555	-3.49034	-7.24556
329	0	0	-19.5422	-19.4003	0.486212	-3.31348	-6.99771
330	0	0	-19.5628	-19.9466	0.481802	-3.12116	-6.6281
331	0	0	-19.5906	-20.2242	0.473606	-2.91834	-6.15444
332	0	0	-19.6241	-20.207	0.461631	-2.71002	-5.59452
333	0	0	-19.6612	-19.886	0.448138	-2.49852	-4.96577
334	0	0	-19.7001	-19.2756	0.433732	-2.28255	-4.28217
335	0	0	-19.739	-18.4024	0.420121	-2.06222	-3.55738
336	0	0	-19.7761	-17.3124	0.407508	-1.83655	-2.80333
337	0	0	-19.8102	-16.0647	0.397239	-1.59817	-2.0283
338	0	0	-19.8405	-14.7185	0.389891	-1.34491	-1.24559
339	0	0	-19.8666	-13.3427	0.385247	-1.07414	-0.468563
340	0	0	-19.8886	-12.0014	0.384577	-0.779529	0.291349
341	0	0	-19.9069	-10.7539	0.387373	-0.456415	1.01994
342	0	0	-19.9226	-9.65139	0.393405	-0.103047	1.69952
343	0	0	-19.9369	-8.72887	0.402853	0.28007	2.31683
344	0	0	-19.9515	-8.01122	0.415369	0.699427	2.85833
345	0	0	-19.9679	-7.50672	0.430208	1.15475	3.30853
346	0	0	-19.9881	-7.20644	0.447279	1.63926	3.662
347	-0.004883	0	-20.0137	-7.08719	0.465389	2.15012	3.91341
348	0	0	-20.0462	-7.10999	0.482874	2.68097	4.06043
349	0	0	-20.0866	-7.22787	0.500238	3.221	4.1122
350	0	0	-20.136	-7.38496	0.514909	3.75581	4.08064
351	0	0	-20.1944	-7.52261	0.527656	4.2663	3.98033
352	0	0	-20.2618	-7.58757	0.536849	4.73623	3.83605
353	0.004883	0	-20.3375	-7.53032	0.542213	5.14615	3.67036
354	0	0	-20.4205	-7.32009	0.54527	5.47725	3.50909
355	0	0	-20.5097	-6.94342	0.545441	5.71358	3.37754
356	0	0	-20.6037	-6.40417	0.543572	5.84125	3.2956
357	0	0	-20.7013	-5.72433	0.540772	5.8561	3.28168
358	0	0	-20.8015	-4.94185	0.538805	5.75485	3.34481
359	0	0	-20.9036	-4.11263	0.53628	5.54042	3.48616
360	0	0	-21.0076	-3.29389	0.534987	5.2259	3.7008
361	-0.004883	0	-21.1137	-2.54124	0.534827	4.82729	3.97308
362	0	0	-21.2227	-1.90723	0.534023	4.36777	4.28024
363	0	0	-21.3358	-1.42827	0.532322	3.86634	4.59851
364	0	0	-21.4541	-1.12077	0.52738	3.34747	4.89667
365	0	0	-21.5789	-0.983246	0.518531	2.83614	5.14393
366	0	0	-21.7111	-0.989534	0.503136	2.34685	5.31496
367	0	0	-21.8512	-1.09293	0.479523	1.89645	5.38684
368	0	0	-21.9989	-1.23857	0.448357	1.49767	5.34608
369	0	0	-22.1533	-1.35781	0.407104	1.15641	5.19061
370	0	0	-22.3126	-1.37891	0.35752	0.877658	4.92941
371	0	0	-22.4742	-1.24306	0.300792	0.667074	4.58451
372	0	0	-22.635	-0.900903	0.238794	0.529239	4.19279
373	0	0	-22.7913	-0.321123	0.175081	0.465858	3.79995
374	0	0	-22.9392	0.499497	0.11231	0.485627	3.46187
375	0	0	-23.0753	1.54306	0.055227	0.600039	3.2381
376	0	0	-23.1961	2.7668	0.00682	0.81727	3.18777
377	0.004883	0	-23.2991	4.10876	-0.02897	1.14803	3.36552
378	0	0	-23.3827	5.49032	-0.049366	1.59806	3.8077
379	0	0	-23.4463	6.82116	-0.053133	2.16802	4.53625
380	0	0	-23.4903	8.01578	-0.039099	2.84813	5.546
381	0	0	-23.5163	8.99081	-0.008906	3.61693	6.8005
382	0	0	-23.5268	9.6736	0.036521	4.44277	8.23782
383	0	0	-23.5252	10.0122	0.093074	5.28002	9.76312
384	0	0	-23.5155	9.97332	0.156913	6.07263	11.2604
385	0	0	-23.502	9.54645	0.224735	6.75457	12.598
386	0	0	-23.4891	8.7454	0.29067	7.25789	13.6365
387	0	0	-23.4811	7.60296	0.350337	7.52252	14.2454
388	0	0	-23.4816	6.17388	0.400284	7.49371	14.3177
389	0	0	-23.494	4.52961	0.437946	7.13944	13.7853
390	0	0	-23.5206	2.74467	0.460217	6.45279	12.6249
391	0	0	-23.5629	0.905883	0.466575	5.45127	10.8711
392	0	0	-23.6214	-0.905665	0.458012	4.18629	8.61873
393	0	0	-23.6957	-2.61059	0.434387	2.73319	6.01242
394	0	0	-23.7846	-4.13995	0.398642	1.18891	3.23683
395	0	0	-23.886	-5.43378	0.353209	-0.337282	0.498966
396	0	0	-23.9972	-6.44643	0.30072	-1.74012	-1.99272
397	0	0	-24.1152	-7.15204	0.244683	-2.92714	-4.05515
398	0	0	-24.2367	-7.53157	0.187973	-3.82678	-5.54277
399	0	0	-24.3581	-7.58831	0.133863	-4.39762	-6.35859
400	0	0	-24.4761	-7.33065	0.085295	-4.62756	-6.46671
401	0	0	-24.5876	-6.78373	0.044504	-4.5346	-5.8853
402	0	0	-24.6898	-5.98668	0.013813	-4.16249	-4.68313
403	0	0	-24.7804	-4.98552	-0.004555	-3.57312	-2.96749
404	-0.004883	0	-24.8577	-3.83093	-0.009148	-2.83147	-0.869265
405	0	0	-24.9204	-2.58557	0.000744	-2.00985	1.46121
406	0	0	-24.9683	-1.31591	0.025843	-1.17447	3.86903
407	0	0	-25.0015	-0.084777	0.064563	-0.377976	6.2045
408	0	0	-25.021	1.04195	0.115905	0.335899	8.3321
409	0	0	-25.0282	2.01353	0.177533	0.940318	10.1268
410	0	0	-25.0251	2.78581	0.244746	1.41852	11.4807
411	0	0	-25.0142	3.32734	0.314284	1.76834	12.3123
412	0	0	-24.998	3.63079	0.381487	1.99886	12.5612
413	-0.004883	0	-24.979	3.70081	0.442219	2.12214	12.196
414	0	0	-24.9597	3.55753	0.491311	2.15479	11.222
415	0	0	-24.942	3.24384	0.527637	2.11861	9.68524
416	0	0	-24.9275	2.81259	0.548238	2.02925	7.67842
417	0	0	-24.9171	2.31545	0.553542	1.89847	5.35128
418	0	0	-24.9114	1.81483	0.543936	1.72728	2.9017
419	0	0	-24.9098	1.36197	0.522695	1.49901	0.569809
420	0	0	-24.9118	1.00212	0.492666	1.18851	-1.38286
421	0	0	-24.916	0.773091	0.458603	0.763412	-2.70794
422	0	0	-24.9212	0.687916	0.423989	0.200855	-3.21308
423	0	0	-24.9257	0.749592	0.39385	-0.487715	-2.81977
424	0	0	-24.9281	0.948752	0.371922	-1.22737	-1.61101
425	0	0	-24.9272	1.26155	0.359133	-1.88561	0.171447
426	0	0	-24.9218	1.65214	0.359068	-2.35066	2.19768
427	0	0	-24.9116	2.08534	0.370126	-2.58628	4.13936
428	0	0	-24.8961	2.52002	0.391834	-2.61843	5.72892
429	0	0	-24.8758	2.91823	0.422527	-2.49389	6.79515
430	0	0	-24.8511	3.25546	0.45919	-2.25808	7.29127
431	0	0	-24.8227	3.50254	0.498335	-1.94984	7.28446
432	0	0	-24.792	3.6475	0.537882	-1.61177	6.91053
433	0	0	-24.7597	3.69539	0.573989	-1.2882	6.32087
434	0	0	-24.727	3.65021	0.604992	-1.01794	5.65898
435	0	0	-24.6947	3.52822	0.629051	-0.830774	5.03699
436	0	0	-24.6636	3.35128	0.646039	-0.738388	4.52449
437	0	0	-24.6341	3.14874	0.6552	-0.728843	4.15137
438	0	0	-24.6064	2.9513	0.657679	-0.767839	3.91996
439	0	0	-24.5802	2.78354	0.654346	-0.801534	3.83109
440	0	0	-24.5553	2.66398	0.647323	-0.764327	3.90828
441	0	0	-24.5311	2.61495	0.637685	-0.581657	4.21234
442	0	0	-24.5068	2.64471	0.627704	-0.176406	4.83536
443	0	0	-24.4816	2.75513	0.618214	0.522815	5.88541
444	0	0	-24.4548	2.94367	0.61165	1.56386	7.45065
445	0	0	-24.4256	3.19886	0.608327	2.94604	9.54445
446	0	0	-24.3935	3.50733	0.60936	4.60683	12.0622
447	0	0	-24.358	3.84502	0.615428	6.41255	14.7845
448	0	0	-24.319	4.19684	0.626215	8.1808	17.4037
449	0	0	-24.2764	4.54239	0.641801	9.7013	19.574
450	0	0	-24.2304	4.8611	0.662042	10.7712	20.9757
451	0	0	-24.1813	5.13969	0.685427	11.2532	21.3901
452	0	0	-24.1297	5.37245	0.712287	11.1046	20.7598
453	0	0	-24.0758	5.55312	0.740042	10.3908	19.1966
454	0	0	-24.0205	5.68406	0.768456	9.25415	16.9358
455	0	0	-23.9639	5.77687	0.796295	7.85871	14.258
456	0	0	-23.9066	5.83856	0.821874	6.35888	11.4265
457	0	0	-23.8487	5.88254	0.844445	4.87022	8.64698
458	0	0	-23.7903	5.92209	0.863968	3.47173	6.04441
459	0	0	-23.7315	5.97073	0.879086	2.19956	3.6505
460	0	0	-23.672	6.03999	0.890726	1.06313	1.43837
461	0	0	-23.6116	6.13293	0.899427	0.047763	-0.646229
462	0	0	-23.5502	6.2506	0.905378	-0.885208	-2.65687
463	0	0	-23.4873	6.38899	0.91054	-1.77637	-4.61959
464	0	0	-23.4229	6.53472	0.915754	-2.66312	-6.54259
465	0	0	-23.357	6.67714	0.922035	-3.57933	-8.40596
466	0	0	-23.2897	6.80197	0.930487	-4.54771	-10.1795
467	0	0	-23.2212	6.88859	0.941985	-5.57203	-11.8325
468	0	0	-23.152	6.92456	0.956123	-6.64862	-13.3307
469	0	0	-23.0827	6.89607	0.97308	-7.76656	-14.6511
470	0	0	-23.0139	6.79419	0.992317	-8.90372	-15.7798
471	0	0	-22.9466	6.61409	1.01225	-10.0332	-16.7122
472	0	0	-22.8814	6.3578	1.0329	-11.1327	-17.4521
473	0	0	-22.819	6.02772	1.05187	-12.1778	-18.0036
474	0	0	-22.7603	5.63368	1.06936	-13.1512	-18.375
475	0	0	-22.7058	5.18975	1.08374	-14.0406	-18.5751
476	0	0	-22.6559	4.70034	1.09439	-14.8365	-18.6063
477	0	0	-22.6109	4.1865	1.102	-15.5359	-18.4722
478	0	0	-22.5711	3.6578	1.10525	-16.1357	-18.1749
479	0	0	-22.5366	3.12702	1.1057	-16.6384	-17.7137
480	0	0	-22.5072	2.60847	1.10323	-17.0434	-17.096
481	0	0	-22.4828	2.10738	1.09834	-17.346	-16.3355
482	0	0	-22.4631	1.63643	1.09277	-17.5465	-15.4512
483	0	0	-22.4478	1.20402	1.08602	-17.6391	-14.4722
484	0	0	-22.4364	0.813834	1.07994	-17.6129	-13.434
485	0	0	-22.4285	0.472352	1.07572	-17.4615	-12.3804
486	0	0	-22.4237	0.180223	1.07351	-17.1785	-11.3538
487	-0.004883	0	-22.4214	-0.063517	1.07568	-16.7655	-10.3995
488	0	0	-22.4212	-0.259962	1.0814	-16.2212	-9.55154
489	0	0	-22.4228	-0.419391	1.09371	-15.5536	-8.83322
490	0	0	-22.4258	-0.554895	1.11146	-14.7839	-8.26243
491	0	0	-22.4301	-0.678921	1.13672	-13.9266	-7.83218
492	0	0	-22.4357	-0.807457	1.16881	-13.0077	-7.52747
493	0	0	-22.4428	-0.963812	1.20693	-12.0526	-7.3161
494	5.10742	0	-22.4518	-1.16037	1.25086	-11.0777	-7.15597
495	5.09766	0	-22.4631	-1.41167	1.29761	-10.0928	-7.00294
496	5.09277	0	-22.4774	-1.73416	1.34674	-9.10163	-6.80847
497	5.07812	0	-22.4955	-2.12604	1.39387	-8.09212	-6.53249
498	5.09766	0	-22.518	-2.58146	1.43711	-7.03453	-6.14202
499	5.10742	0	-22.5455	-3.08998	1.47371	-5.88903	-5.6161
500	5.09766	0	-22.5786	-3.62611	1.50068	-4.60484	-4.94853
501	5.09277	0	-22.6172	-4.1643	1.51669	-3.12928	-4.15104
502	5.07812	0	-22.6615	-4.67098	1.52065	-1.402	-3.23776
503	5.09766	0	-22.7107	-5.11221	1.51246	0.627926	-2.23659
504	5.10254	0	-22.7642	-5.4607	1.4933	2.99371	-1.18037
505	0	0	-22.8208	-5.68633	1.46411	5.71222	-0.09531
506	-0.004883	0	-22.8793	-5.77335	1.42902	8.77459	1.00367
507	-0.004883	0	-22.9382	-5.71849	1.38889	12.1416	2.11149
508	0	0	-22.996	-5.52015	1.34721	15.7408	3.23618
509	0	0	-23.0514	-5.1909	1.30727	19.4788	4.41562
510	-0.004883	0	-23.1031	-4.74837	1.2698	23.2396	5.69872
511	0	0	-23.1499	-4.21942	1.23608	26.8924	7.15581
512	-0.004883	0	-23.1914	-3.63134	1.20624	30.3105	8.8673
513	0	0	-23.2269	-3.00556	1.18041	33.3782	10.9222
514	-0.004883	0	-23.2562	-2.36756	1.15621	36.0117	13.4127
515	-0.004883	0	-23.2794	-1.72963	1.1329	38.1662	16.413
516	0	0	-23.2966	-1.1032	1.10885	39.8498	19.9901
517	0	0	-23.308	-0.500102	1.08272	41.1392	24.1836
518	-0.004883	0	-23.3138	0.083279	1.05415	42.1635	28.9949
519	0	0	-23.3144	0.644037	1.02346	43.1124	34.3879
520	0	0	-23.3099	1.18244	0.989891	44.2141	40.273
521	-0.004883	0	-23.3005	1.69487	0.957463	45.7066	46.4885
522	0	0	-23.2866	2.1734	0.924892	47.8191	52.8023
523	0	0	-23.2682	2.61526	0.894716	50.7246	58.8978
524	-0.004883	0	-23.2457	3.00878	0.868251	54.5063	64.3628
525	0	0	-23.2195	3.34141	0.844348	59.1485	68.7266
526	0	0	-23.1902	3.60413	0.823051	64.5348	71.5038
527	0	0	-23.1582	3.79885	0.801256	70.4871	72.2759
528	0	0	-23.1241	3.92297	0.777091	76.8268	70.7869
529	0	0	-23.0886	3.98728	0.746277	83.3903	66.988
530	0	0	-23.0521	4.01359	0.704971	90.0359	61.0162
531	0	0	-23.0148	4.01803	0.649742	96.6418	53.1506
532	0	0	-22.9769	4.02345	0.578873	103.089	43.7647
533	0	0	-22.9384	4.05312	0.489692	109.258	33.2696
534	0	0	-22.8989	4.12268	0.383175	115.031	22.076
535	-0.004883	0	-22.8581	4.23828	0.259908	120.303	10.5633
536	0	0	-22.8156	4.39625	0.125109	124.973	-0.949765
537	-0.004883	0	-22.7711	4.58722	-0.018885	128.957	-12.2112
538	0	0	-22.7244	4.78812	-0.165681	132.192	-23.0369
539	-0.004883	0	-22.6757	4.97069	-0.309658	134.632	-33.3069
540	0	0	-22.6252	5.10722	-0.445813	136.258	-42.9411
541	0	0	-22.5737	5.17055	-0.56806	137.068	-51.8826
542	-0.004883	0	-22.5219	5.1425	-0.672504	137.071	-60.0775
543	0	0	-22.4709	5.01332	-0.755334	136.277	-67.4581
544	0	0	-22.4217	4.78253	-0.815024	134.689	-73.9331
545	0	0	-22.3752	4.45941	-0.849106	132.295	-79.3926
546	0	0	-22.3324	4.06504	-0.857383	129.081	-83.7329
547	0	0	-22.2939	3.62246	-0.840138	125.042	-86.9128
548	0	0	-22.26	3.15724	-0.79724	120.211	-89.0443
549	-0.004883	0	-22.2309	2.70155	-0.730014	114.698	-90.4969
550	0	0	-22.2064	2.27609	-0.639041	108.68	-91.9311
551	0	0	-22.1863	1.90241	-0.525698	102.321	-94.16
552	0	0	-22.1699	1.59901	-0.391068	95.6219	-97.8516
553	0	0	-22.1567	1.3824	-0.237417	88.3225	-103.222
554	0	0	-22.1458	1.27402	-0.066489	79.8935	-109.866
555	0	0	-22.1362	1.29831	0.118862	69.6505	-116.765
556	0	0	-22.1264	1.48586	0.314789	56.9875	-122.484
557	0	0	-22.1148	1.87538	0.516485	41.6265	-125.568
558	-0.004883	0	-22.0992	2.51869	0.720578	23.7962	-124.925
559	0	0	-22.0768	3.47035	0.919432	4.23397	-120.026
560	-0.004883	0	-22.044	4.78046	1.10907	-15.9667	-110.868
561	0	0	-21.997	6.49098	1.28342	-35.5458	-97.8244
562	0	0	-21.9314	8.63176	1.43597	-53.2337	-81.5276
563	0	0	-21.8423	11.2042	1.56526	-67.8684	-62.7929
564	-0.004883	0	-21.7252	14.1699	1.66296	-78.4974	-42.5664
565	0	0	-21.5761	17.4565	1.73069	-84.4715	-21.8709
566	0	0	-21.3919	20.9526	1.76274	-85.4911	-1.7437
567	-0.004883	142.174	-21.171	24.5059	1.7605	-81.6379	16.8289
568	0	325.306	-20.9134	27.9246	1.7209	-73.3763	32.997
569	0	496.106	-20.6216	31.0013	1.64401	-61.5128	46.1211
570	0	650.905	-20.3002	33.5213	1.52907	-47.1264	55.8302
571	0	716.034	-19.9563	35.2714	1.37594	-31.4788	62.041
572	0	708.23	-19.599	36.0703	1.18358	-15.9112	64.9584
573	-0.004883	667.2	-19.2393	35.7725	0.953643	-1.71927	65.0326
574	-0.004883	632.16	-18.8896	34.2903	0.687485	9.96496	62.8971
575	0	613.842	-18.5628	31.6031	0.388591	18.2956	59.3099
576	0	604.856	-18.2716	27.7618	0.062098	22.8037	55.0725
577	0	599.045	-18.0281	22.8907	-0.282982	23.4548	50.9506
578	0	594.957	-17.8423	17.1883	-0.637952	20.6353	47.6085
579	-0.004883	592.302	-17.7219	10.911	-0.990552	15.0756	45.5509
580	0	589.34	-17.6716	4.35971	-1.32595	7.73299	45.0821
581	0	583.14	-17.6924	-2.12688	-1.63322	-0.352399	46.2846
582	-0.004883	572.694	-17.7814	-8.21059	-1.89587	-8.20652	49.0218
583	0	559.797	-17.932	-13.5668	-2.1058	-15.0458	52.9639
584	0	545.867	-18.1342	-17.9057	-2.25083	-20.3624	57.6217
585	0	530.412	-18.3748	-21.0013	-2.32777	-23.9663	62.4267
586	0	513.128	-18.6387	-22.7147	-2.33217	-25.9676	66.8148
587	0	495.428	-18.9096	-22.9959	-2.26647	-26.7091	70.3223
588	0	479.28	-19.1714	-21.8912	-2.13513	-26.6563	72.6777
589	0	465.517	-19.4092	-19.5449	-1.94666	-26.2652	73.8772
590	0	453.689	-19.6101	-16.1895	-1.70796	-25.8557	74.2323
591	0	443.06	-19.7646	-12.1189	-1.43427	-25.5088	74.3524
592	0	433.45	-19.8665	-7.65851	-1.1339	-25.0178	75.0778
593	-0.004883	425.387	-19.9136	-3.15073	-0.821886	-23.9327	77.3024
594	0	419.607	-19.9076	1.08103	-0.50728	-21.6804	81.6688
595	0	416.079	-19.8533	4.7596	-0.202497	-17.7699	88.255
596	0	413.464	-19.7584	7.67594	0.086003	-11.9846	96.435
597	-0.004883	410.027	-19.6326	9.69705	0.349383	-4.49382	105
598	0	405.144	-19.4864	10.7734	0.583003	4.12005	112.449
599	0	399.903	-19.3305	10.9399	0.783689	12.9054	117.279
600	-0.004883	396.279	-19.1751	10.2875	0.948075	20.6145	118.207
601	0	395.407	-19.0292	8.9635	1.07705	25.8278	114.319
602	0	396.585	-18.9001	7.14701	1.17236	27.1612	105.154
603	0	398.065	-18.7938	5.01541	1.23499	23.6418	90.7901
604	0	398.602	-18.7142	2.73366	1.27207	15.1897	71.9105
605	0	398.46	-18.6642	0.44443	1.28705	2.99409	49.8303
606	-0.004883	400.68	-18.6454	-1.75463	1.28597	-10.5176	26.4089
607	0	411.857	-18.6587	-3.81002	1.27508	-22.3202	3.81338
608	0	435.931	-18.7045	-5.70323	1.26235	-29.8194	-15.8489
609	-0.004883	464.627	-18.783	-7.4539	1.25117	-31.784	-30.9452
610	0	484.281	-18.8943	-9.10178	1.24733	-28.6264	-40.6274
611	0	495.035	-19.0389	-10.7004	1.25571	-21.9108	-44.9167
612	0	509.952	-19.2171	-12.2959	1.27753	-13.5533	-44.5722
613	0	533.573	-19.4293	-13.9273	1.31462	-5.172	-40.8253
614	0	554.875	-19.6755	-15.6138	1.36608	2.17102	-35.0352
615	0	563.12	-19.9558	-17.3532	1.43211	7.938	-28.4146
616	0	559.482	-20.2695	-19.1286	1.50644	11.9771	-21.8936
617	-0.004883	550.996	-20.6155	-20.897	1.58996	14.3805	-16.0831
618	-0.004883	541.942	-20.9919	-22.6129	1.67464	15.3779	-11.3139
619	0	532.98	-21.3966	-24.2293	1.75768	15.2355	-7.68634
620	0	523.113	-21.8265	-25.7033	1.83483	14.2139	-5.12229
621	0	511.024	-22.2785	-27.0072	1.9011	12.5432	-3.42492
622	0	496.419	-22.7494	-28.1299	1.95539	10.3878	-2.29858
623	0	481.023	-23.236	-29.0818	1.99274	7.83869	-1.38484
624	0	468.056	-23.7356	-29.8894	2.01653	4.92283	-0.315755
625	0	459.757	-24.2458	-30.599	2.02468	1.61824	1.22541
626	0	455.496	-24.7652	-31.2607	2.02	-2.11377	3.39559
627	0	453.015	-25.2927	-31.9301	2.00849	-6.27291	6.11701
628	0	450.562	-25.8283	-32.6562	1.99103	-10.7958	9.094
629	0	447.327	-26.3722	-33.4713	1.97465	-15.5568	11.9217
630	0	443.037	-26.9248	-34.3863	1.96298	-20.3937	14.2258
631	0	437.771	-27.4868	-35.3839	1.96247	-25.1487	15.7476
632	0	432.262	-28.0581	-36.4211	1.97246	-29.6844	16.3767
633	0	428.095	-28.638	-37.4228	1.99877	-33.89	16.1432
634	0	427.181	-29.2249	-38.2946	2.04053	-37.6959	15.1955
635	0	431.151	-29.8157	-38.9244	2.09689	-41.0684	13.7615
636	0	440.292	-30.4058	-39.1949	2.16988	-43.9892	12.0895
637	-0.004883	452.101	-30.9896	-38.9893	2.25046	-46.4506	10.4014
638	-0.004883	462.434	-31.5598	-38.2046	2.3404	-48.4372	8.84602
639	0	469.793	-32.1083	-36.7669	2.43295	-49.9111	7.48534
640	0	477.735	-32.6264	-34.6277	2.52388	-50.8131	6.3055
641	0	492.532	-33.1052	-31.7777	2.61105	-51.074	5.24154
642	0	517.75	-33.5364	-28.247	2.68827	-50.6301	4.21048
643	-0.004883	548.256	-33.912	-24.1004	2.75631	-49.4226	3.1474
644	0	570.61	-34.2256	-19.4438	2.81182	-47.4192	2.02189
645	0	573.773	-34.4722	-14.4147	2.85226	-44.622	0.851885
646	-0.004883	558.315	-34.6485	-9.1684	2.88075	-41.0783	-0.287486
647	0	533.416	-34.7533	-3.88269	2.89725	-36.8894	-1.28021
648	0	508.159	-34.7873	1.26036	2.89969	-32.1984	-1.99636
649	0	487.221	-34.7532	6.08646	2.89134	-27.2037	-2.31981
650	0	471.924	-34.6553	10.4383	2.87207	-22.1302	-2.1782
651	0	462.114	-34.4996	14.1787	2.84561	-17.2163	-1.59631
652	-0.004883	456.553	-34.2934	17.2077	2.8048	-12.6918	-0.711368
653	0	453.524	-34.0446	19.4629	2.75778	-8.74744	0.215927
654	-0.004883	452.281	-33.7618	20.9222	2.70073	-5.52775	0.80021
655	-0.004883	453.169	-33.4534	21.6085	2.6332	-3.12729	0.593076
656	0	456.18	-33.1275	21.577	2.55864	-1.59692	-0.848382
657	0	460.52	-32.7917	20.9102	2.47689	-0.958707	-3.86724
658	0	465.557	-32.4526	19.7183	2.38745	-1.22499	-8.61379
659	0	471.011	-32.1155	18.1229	2.29608	-2.36458	-14.9813
660	0	476.449	-31.7849	16.2413	2.20301	-4.29568	-22.5333
661	-0.004883	481.692	-31.464	14.1875	2.1135	-6.88706	-30.4868
662	-0.004883	487.383	-31.1554	12.0636	2.02881	-9.9363	-37.7652
663	0	494.066	-30.8606	9.94544	1.95421	-13.2098	-43.2355
664	-0.004883	500.884	-30.5808	7.89776	1.89046	-16.482	-46.0803
665	-0.004883	505.776	-30.3166	5.96603	1.84016	-19.564	-46.0275
666	0	507.112	-30.0686	4.17324	1.80414	-22.3073	-43.3129
667	0	505.049	-29.8372	2.53861	1.77972	-24.5843	-38.5024
668	0	500.998	-29.6227	1.07199	1.76866	-26.2628	-32.3125
669	0	496.183	-29.4254	-0.213172	1.76394	-27.2156	-25.4759
670	0	491.122	-29.2453	-1.30645	1.76663	-27.3454	-18.664
671	0	485.993	-29.0823	-2.19561	1.77205	-26.5827	-12.4154
672	0	481.179	-28.936	-2.85805	1.77481	-24.9193	-7.11016
673	0	477.489	-28.8054	-3.28066	1.77732	-22.4318	-2.96174
674	0	475.68	-28.6895	-3.4574	1.77402	-19.2906	0.015835
675	0	475.841	-28.5866	-3.38362	1.76814	-15.7398	2.03551
676	0	477.485	-28.495	-3.07384	1.75579	-12.0682	3.48428
677	0	480.221	-28.4131	-2.5531	1.73961	-8.5849	4.75779
678	0	483.811	-28.3389	-1.85832	1.72109	-5.5415	6.11098
679	0	487.435	-28.2709	-1.03783	1.70031	-3.09638	7.59766
680	0	489.985	-28.2078	-0.148067	1.6769	-1.28986	9.11078
681	-0.004883	491.101	-28.1488	0.757682	1.65307	-0.031579	10.479
682	-0.004883	491.091	-28.0932	1.62755	1.62949	0.842698	11.5299
683	0	490.536	-28.0409	2.41514	1.60322	1.50731	12.1443
684	-0.004883	490.216	-27.9917	3.0938	1.57435	2.09005	12.2715
685	0	490.605	-27.9459	3.6397	1.54516	2.65539	11.9148
686	-0.004883	491.375	-27.9038	4.04471	1.51169	3.22015	11.1221
687	0	491.671	-27.8655	4.31704	1.47432	3.76144	9.97686
688	0	490.989	-27.8311	4.4603	1.43583	4.22625	8.58624
689	0	489.46	-27.8007	4.48339	1.39274	4.55667	7.06536
690	-0.004883	487.347	-27.7743	4.39747	1.34952	4.72217	5.52721
691	0	485.012	-27.7517	4.20147	1.30635	4.73408	4.07641
692	0	483.136	-27.7332	3.89401	1.26255	4.64269	2.80397
693	0	482.195	-27.7187	3.4624	1.22473	4.52062	1.77913
694	0	481.899	-27.7089	2.88963	1.18867	4.44915	1.04777
695	0	481.696	-27.7045	2.16023	1.15972	4.50413	0.62875
696	0	481.522	-27.7064	1.25736	1.13648	4.73942	0.509091
697	-0.004883	481.67	-27.7158	0.17553	1.11877	5.18318	0.646195
698	-0.004883	482.35	-27.7342	-1.08425	1.10909	5.83359	0.973132
699	0	483.647	-27.763	-2.5033	1.10261	6.66156	1.40341
700	0	485.382	-27.8033	-4.05125	1.10259	7.61732	1.8399
701	0	486.846	-27.8562	-5.68764	1.10524	8.63272	2.18276
702	0	487.211	-27.9223	-7.35907	1.11142	9.62694	2.34139
703	0	486.359	-28.0017	-9.01197	1.12045	10.5285	2.24114
704	0	484.931	-28.0942	-10.5888	1.13034	11.2675	1.82531
705	0	483.628	-28.1988	-12.0403	1.14259	11.7917	1.06852
706	0	482.803	-28.3143	-13.3321	1.15742	12.0723	-0.033241
707	0	482.642	-28.4392	-14.4423	1.17533	12.1038	-1.45846
708	-0.004883	483.21	-28.5719	-15.3634	1.19595	11.9069	-3.16183
709	-0.004883	484.27	-28.7106	-16.1089	1.22182	11.5163	-5.08669
710	-0.004883	485.398	-28.854	-16.7099	1.25335	10.9989	-7.16357
711	0	486.177	-29.0008	-17.2054	1.29133	10.4283	-9.32266
712	0	486.423	-29.1503	-17.6473	1.33717	9.88272	-11.4905
713	-0.004883	486.56	-29.3024	-18.0856	1.38949	9.4404	-13.5955
714	0	487.46	-29.4574	-18.5733	1.45449	9.16799	-15.575
715	0	489.535	-29.616	-19.1546	1.52401	9.12028	-17.3738
716	-0.004883	492.278	-29.7795	-19.8549	1.60523	9.31725	-18.9432
717	-0.004883	494.894	-29.9493	-20.6919	1.6932	9.76253	-20.2424
718	-0.004883	496.702	-30.1268	-21.666	1.79143	10.4392	-21.2382
719	0	497.028	-30.3134	-22.7599	1.89537	11.3003	-21.9025
720	0	495.859	-30.5104	-23.9468	2.00763	12.282	-22.2135
721	0	494.095	-30.7186	-25.1828	2.1241	13.3156	-22.1579
722	0	492.443	-30.9382	-26.4166	2.24612	14.3305	-21.7293
723	0	490.947	-31.1691	-27.6024	2.37326	15.2553	-20.9246
724	0	489.536	-31.4103	-28.6848	2.50163	16.0336	-19.7513
725	-0.004883	488.097	-31.6604	-29.6122	2.6312	16.6328	-18.2225
726	0	486.624	-31.9175	-30.3429	2.76076	17.0455	-16.356
727	0	485.562	-32.1792	-30.8403	2.8897	17.2805	-14.1776
728	0	485.179	-32.4426	-31.0797	3.01369	17.3646	-11.7196
729	0	485.016	-32.7049	-31.0392	3.13137	17.3462	-9.01473
730	0	484.555	-32.9628	-30.7046	3.24327	17.2882	-6.09556
731	0	483.857	-33.2133	-30.0695	3.34257	17.2492	-3.0009
732	0	483.328	-33.4531	-29.1309	3.43089	17.2779	0.233378
733	0	483.196	-33.6792	-27.8878	3.50369	17.413	3.56816
734	0	483.238	-33.8888	-26.3388	3.55965	17.6732	6.96366
735	-0.004883	483.207	-34.0789	-24.4855	3.59701	18.055	10.3777
736	-0.004883	483.277	-34.2469	-22.3344	3.61629	18.524	13.7618
737	-0.004883	483.679	-34.3904	-19.8969	3.61499	19.0266	17.0664
738	0	484.228	-34.5069	-17.1893	3.59624	19.4982	20.2368
739	-0.004883	484.202	-34.5943	-14.2348	3.55922	19.8578	23.2096
740	0	482.795	-34.6506	-11.0674	3.50693	20.0262	25.9256
741	-0.004883	480.048	-34.6744	-7.73611	3.44179	19.9337	28.323
742	0	476.909	-34.6642	-4.29379	3.36726	19.5203	30.3309
743	0	474.204	-34.6193	-0.808064	3.28593	18.751	31.8925
744	0	472.117	-34.5395	2.64855	3.20092	17.6183	32.953
745	-0.004883	470.511	-34.4251	6.0023	3.115	16.1336	33.4685
746	0	469.198	-34.277	9.16969	3.03403	14.3273	33.4101
747	0	467.914	-34.0969	12.0752	2.95452	12.2523	32.7577
748	0	466.304	-33.8871	14.6589	2.88207	9.9652	31.5154
749	0	464.161	-33.6503	16.8583	2.81795	7.52429	29.7137
750	-0.004883	461.885	-33.39	18.63	2.7594	4.98962	27.401
751	0	460.174	-33.1098	19.9564	2.7076	2.40646	24.6477
752	-0.004883	458.983	-32.8139	20.8306	2.66127	-0.186521	21.5546
753	-0.004883	457.552	-32.5063	21.2733	2.61807	-2.75309	18.2453
754	0	455.371	-32.1911	21.3208	2.5765	-5.25528	14.8673
755	-0.004883	452.081	-31.8723	21.0252	2.53536	-7.65407	11.5859
756	0	447.327	-31.5534	20.4556	2.48975	-9.89697	8.58355
757	0	442.605	-31.2374	19.6944	2.44109	-11.9151	6.05031
758	0	442.251	-30.9269	18.8232	2.38572	-13.6266	4.16912
759	0	451.295	-30.6237	17.9238	2.32167	-14.9514	3.08358
760	0	472.997	-30.3292	17.0811	2.24954	-15.8217	2.86927
761	0	505.855	-30.0437	16.3632	2.16744	-16.2004	3.48041
762	0	541.014	-29.7673	15.826	2.07412	-16.1345	4.65841
763	-0.004883	565.519	-29.499	15.5151	1.97067	-15.7677	5.88804
764	0	569.709	-29.2377	15.4526	1.85717	-15.3092	6.47323
765	0	553.098	-28.9815	15.6439	1.73284	-14.9412	5.80644
766	0	525.476	-28.7283	16.0743	1.60186	-14.7406	3.62235
767	-0.004883	484.19	-28.4761	16.7076	1.46439	-14.6851	0.030065
768	-0.004883	476.224	-28.2226	17.4961	1.32347	-14.7044	-4.60809
769	0	482.279	-27.9658	18.3784	1.18409	-14.723	-9.82704
770	0	495.794	-27.7042	19.2857	1.04695	-14.6921	-15.1507
771	0	508.355	-27.4366	20.1479	0.917861	-14.5984	-20.1638
772	0	515.534	-27.1625	20.8961	0.796902	-14.4501	-24.5394
773	0	518.125	-26.8822	21.4708	0.682105	-14.2683	-28.03
774	0	518.783	-26.5963	21.8232	0.570515	-14.0682	-30.4552
775	0	519.164	-26.3065	21.9163	0.449965	-13.8407	-31.656
776	0	520.046	-26.0149	21.719	0.306155	-13.5575	-31.4847
777	0	521.961	-25.7243	21.2029	0.118317	-13.1677	-29.8134
778	0	524.352	-25.4384	20.3384	-0.134186	-12.602	-26.5524
779	-0.004883	525.242	-25.1613	19.0882	-0.470169	-11.8086	-21.729
780	0	522.848	-24.8982	17.4084	-0.8899	-10.7602	-15.58
781	-0.004883	517.223	-24.655	15.2647	-1.36869	-9.47513	-8.6594
782	0	510.108	-24.4378	12.6577		-8.02527	-1.92068
783	-0.004883	503.283	-24.2525			-6.51352	3.438
784	0	497.372
785	0	492.315
786	0	488.16
787	-0.004883	485.075
788	0	483.113
789	0	482.069
790	0	481.463
791	0	480.771
792	0	479.712
793	0	478.443
794	-0.004883	477.454
795	-0.004883	477.109
796	0	477.304
797	0	477.637
798	0	477.919
799	-0.004883	478.262
800	0	478.669
801	0	478.834
802	0	478.187
803	0	476.239
804	0	473.133
805	0	469.357
806	0	465.071
807	0	460.255
808	0	455.064
809	-0.004883	449.745
810	-0.004883	444.271
811	0	437.992
812	0	429.808
813	-0.004883	418.778
814	0	471.785
815	0	516.841
816	0	555.03
817	0	570.639
818	0	560.846
819	0	534.153
820	0	501.612
821	0	470.241
822	-0.004883	441.219
